# Supplementary material for: Metabolic Predictors of Equine Performance in Endurance Racing
Source: Metabolites. 2021 Jan 31;11(2):82. doi: 10.3390/metabo11020082 (PMC7912089; doi:10.3390/metabo11020082)
Supplement: Supplementary file 1 [file metabolites-11-00082-s001.zip]

Archive with 8 entries (8 files):
- Supplementary Figure 1_V2.pdf
- Supplementary Figure 2_Final.pdf
- Supplementary Figure 3.pdf
- Supplementary Table1.xlsx
- Supplementary Table2.xlsx
- SupplementaryTabele3.xlsx
- SupplementaryTabele4.xlsx
- SupplementaryTabele5.xlsx
