# Supplementary material for: Metabolic Predictors of Equine Performance in Endurance Racing
Source: Metabolites. 2021 Jan 31;11(2):82. doi: 10.3390/metabo11020082 (PMC7912089; doi:10.3390/metabo11020082)
Supplement: Supplementary file 1 [file metabolites-11-00082-s001.zip › Supplementary Table1.xlsx]

## Sheet: Sheet1
Research number	Age	SEX	Loop elimination	Elimination km	Number of races
1Y01	15	Mare	2L	75	2
1Y02	12	Gelding	F	80	1
1Y03	13	Gelding	2M	75	2
1Y04	11	Mare	3L	100	1
1Y05	10	Mare	F	80	1
1Y06	7	Stallion	2M	75	3
1Y07	8	Gelding	1L	40	1
1Y08	10	Mare	1L	40	1
1Y09	14	Gelding	F	100	1
1Y10	12	Gelding	F	80	2
1Y11	14	Mare	F	80	2
1Y12	9	Mare	F	100	1
1Y13	7	Mare	F	80	1
1Y14	16	Gelding	F	80	2
1Y15	6	Mare	F	80	2
1Y16	14	Mare	1 Retired	40	1
1Y17	12	Mare	F	80	2
1Y18	6	Stallion	2M	75	1
1Y19	9	Mare	2L	75	2
1Y20	7	Stallion	3M	100	1
1Y22	14	Mare	3M	100	3
1Y23	8	Stallion	3L	100	1
1Y25	12	Gelding	F	100	1
1Y26	9	Mare	3L	100	1
1Y27	13	Mare	4M	120	1
1Y28	17	Gelding	3M	100	2
1Y29	15	Gelding	F	120	2
1Y30	14	Mare	F	120	2
1Y31	12	Gelding	1L	40	1
1Y32	17	Mare	1L	40	1
1Y33	17	Gelding	3M	100	1
1Y34	14	Gelding	4M	120	1
1Y35	12	Gelding	3 Retired	100	1
1Y36	11	Mare	2M	75	1
1Y37	15	Mare	F	120	1
1Y38	17	Stallion	1L	40	1
1Y39	16	Mare	1L	40	1
1Y41	9	Gelding	4L	120	1
1Y42	15	Gelding	2M	75	1
1Y43	15	Gelding	2L	75	1
1Y44	12	Gelding	2M	75	1
1Y45	11	Mare	1L	40	1
1Y46	9	Mare	3M	100	1
1Y55	7	Stallion	F	80	1
1Y56	7	Gelding	F Winner	80	1
1Y58	7	Mare	1L	40	1
1Y59	11	Gelding	2L	75	1
2Y01	15	Mare	F	120	2
2Y03	13	Gelding	1L	40	2
2Y06	7	Stallion	F	120	3
2Y10	12	Gelding	1L	40	2
2Y11	14	Mare	2 Retired	75	2
2Y14	16	Gelding	F	120	2
2Y15	6	Mare	2M	60	2
2Y17	12	Mare	F	120	2
2Y19	9	Mare	2L	75	2
2Y22	14	Mare	F	120	3
2Y28	17	Gelding	1L	40	2
2Y29	15	Gelding	F Winner	100	2
2Y30	14	Mare	3M	100	2
3Y06	7	Stallion	3L	100	3
3Y22	14	Mare	2L	75	3
