# Supplementary material for: Metabolic Predictors of Equine Performance in Endurance Racing
Source: Metabolites. 2021 Jan 31;11(2):82. doi: 10.3390/metabo11020082 (PMC7912089; doi:10.3390/metabo11020082)
Supplement: Supplementary file 1 [file metabolites-11-00082-s001.zip › Supplementary Table2.xlsx]

## Sheet: Sheet1
BIOCHEMICAL	SUPER PATHWAY	SUB PATHWAY	KEGG	HMDB
asparagine	Amino Acid	Alanine and Aspartate Metabolism	C00152	HMDB00168
N-methylalanine	Amino Acid	Alanine and Aspartate Metabolism	C02721	HMDB0094692
alanine	Amino Acid	Alanine and Aspartate Metabolism	C00041	HMDB00161
N,N-dimethylalanine	Amino Acid	Alanine and Aspartate Metabolism
hydroxyasparagine	Amino Acid	Alanine and Aspartate Metabolism	C03124	HMDB32332
N-acetylaspartate (NAA)	Amino Acid	Alanine and Aspartate Metabolism	C01042	HMDB00812
aspartate	Amino Acid	Alanine and Aspartate Metabolism	C00049	HMDB00191
N-acetylalanine	Amino Acid	Alanine and Aspartate Metabolism	C02847	HMDB00766
N-acetylasparagine	Amino Acid	Alanine and Aspartate Metabolism		HMDB06028
guanidinoacetate	Amino Acid	Creatine Metabolism	C00581	HMDB00128
creatine	Amino Acid	Creatine Metabolism	C00300	HMDB00064
creatinine	Amino Acid	Creatine Metabolism	C00791	HMDB00562
glutamine	Amino Acid	Glutamate Metabolism	C00064	HMDB00641
S-1-pyrroline-5-carboxylate	Amino Acid	Glutamate Metabolism	C04322	HMDB01301
alpha-ketoglutaramate	Amino Acid	Glutamate Metabolism
carboxyethyl-GABA	Amino Acid	Glutamate Metabolism		HMDB02201
4-hydroxyglutamate	Amino Acid	Glutamate Metabolism	C03079	HMDB01344
beta-citrylglutamate	Amino Acid	Glutamate Metabolism	C20775
N-acetylglutamine	Amino Acid	Glutamate Metabolism	C02716	HMDB06029
N-acetylglutamate	Amino Acid	Glutamate Metabolism	C00624	HMDB01138
glutamate	Amino Acid	Glutamate Metabolism	C00025	HMDB00148
pyroglutamine	Amino Acid	Glutamate Metabolism
cysteine-glutathione disulfide	Amino Acid	Glutathione Metabolism		HMDB00656
5-oxoproline	Amino Acid	Glutathione Metabolism	C01879	HMDB00267
2-aminobutyrate	Amino Acid	Glutathione Metabolism	C02261	HMDB00650
2-hydroxybutyrate/2-hydroxyisobutyrate	Amino Acid	Glutathione Metabolism
cysteinylglycine disulfide	Amino Acid	Glutathione Metabolism		HMDB00709
cys-gly, oxidized	Amino Acid	Glutathione Metabolism
N-acetylglycine	Amino Acid	Glycine, Serine and Threonine Metabolism		HMDB00532
serine	Amino Acid	Glycine, Serine and Threonine Metabolism	C00065	HMDB00187
betaine	Amino Acid	Glycine, Serine and Threonine Metabolism	C00719	HMDB00043
glycine	Amino Acid	Glycine, Serine and Threonine Metabolism	C00037	HMDB00123
sarcosine	Amino Acid	Glycine, Serine and Threonine Metabolism	C00213	HMDB00271
N-acetylserine	Amino Acid	Glycine, Serine and Threonine Metabolism		HMDB02931
N-acetylthreonine	Amino Acid	Glycine, Serine and Threonine Metabolism		HMDB62557
dimethylglycine	Amino Acid	Glycine, Serine and Threonine Metabolism	C01026	HMDB00092
threonine	Amino Acid	Glycine, Serine and Threonine Metabolism	C00188	HMDB00167
4-guanidinobutanoate	Amino Acid	Guanidino and Acetamido Metabolism	C01035	HMDB03464
guanidinosuccinate	Amino Acid	Guanidino and Acetamido Metabolism	C03139	HMDB03157
1-methylguanidine	Amino Acid	Guanidino and Acetamido Metabolism	C02294	HMDB01522
histidine	Amino Acid	Histidine Metabolism	C00135	HMDB00177
formiminoglutamate	Amino Acid	Histidine Metabolism	C00439	HMDB00854
hydantoin-5-propionate	Amino Acid	Histidine Metabolism	C05565	HMDB01212
1-methyl-5-imidazoleacetate	Amino Acid	Histidine Metabolism		HMDB04988
homocarnosine	Amino Acid	Histidine Metabolism	C00884	HMDB00745
1-ribosyl-imidazoleacetate	Amino Acid	Histidine Metabolism	C05131	HMDB02331
3-methylhistidine	Amino Acid	Histidine Metabolism	C01152	HMDB00479
imidazole propionate	Amino Acid	Histidine Metabolism		HMDB02271
imidazole lactate	Amino Acid	Histidine Metabolism	C05568	HMDB02320
anserine	Amino Acid	Histidine Metabolism	C01262	HMDB00194
carnosine	Amino Acid	Histidine Metabolism	C00386	HMDB00033
4-imidazoleacetate	Amino Acid	Histidine Metabolism	C02835	HMDB02024
1-methyl-4-imidazoleacetate	Amino Acid	Histidine Metabolism	C05828	HMDB02820
1-methylhistidine	Amino Acid	Histidine Metabolism	C01152	HMDB00001
N-acetylhistidine	Amino Acid	Histidine Metabolism	C02997	HMDB32055
N-acetylcarnosine	Amino Acid	Histidine Metabolism		HMDB12881
ethylmalonate	Amino Acid	Leucine, Isoleucine and Valine Metabolism		HMDB00622
3-methylglutaconate	Amino Acid	Leucine, Isoleucine and Valine Metabolism		HMDB00522
4-methyl-2-oxopentanoate	Amino Acid	Leucine, Isoleucine and Valine Metabolism	C00233	HMDB00695
1-carboxyethylvaline	Amino Acid	Leucine, Isoleucine and Valine Metabolism
1-carboxyethylleucine	Amino Acid	Leucine, Isoleucine and Valine Metabolism
3-hydroxyisobutyrate	Amino Acid	Leucine, Isoleucine and Valine Metabolism	C06001	HMDB00336
3-methyl-2-oxobutyrate	Amino Acid	Leucine, Isoleucine and Valine Metabolism	C00141	HMDB00019
isovalerate (C5)	Amino Acid	Leucine, Isoleucine and Valine Metabolism	C08262	HMDB00718
2,3-dihydroxy-2-methylbutyrate	Amino Acid	Leucine, Isoleucine and Valine Metabolism		HMDB29576
1-carboxyethylisoleucine	Amino Acid	Leucine, Isoleucine and Valine Metabolism
isoleucine	Amino Acid	Leucine, Isoleucine and Valine Metabolism	C00407	HMDB00172
3-methyl-2-oxovalerate	Amino Acid	Leucine, Isoleucine and Valine Metabolism	C00671	HMDB03736
isovalerylcarnitine (C5)	Amino Acid	Leucine, Isoleucine and Valine Metabolism		HMDB00688
beta-hydroxyisovalerate	Amino Acid	Leucine, Isoleucine and Valine Metabolism		HMDB00754
valine	Amino Acid	Leucine, Isoleucine and Valine Metabolism	C00183	HMDB00883
tiglyl carnitine (C5)	Amino Acid	Leucine, Isoleucine and Valine Metabolism		HMDB02366
isobutyrylcarnitine (C4)	Amino Acid	Leucine, Isoleucine and Valine Metabolism		HMDB00736
2-methylbutyrylcarnitine (C5)	Amino Acid	Leucine, Isoleucine and Valine Metabolism		HMDB00378
alpha-hydroxyisocaproate	Amino Acid	Leucine, Isoleucine and Valine Metabolism	C03264	HMDB00746
2-hydroxy-3-methylvalerate	Amino Acid	Leucine, Isoleucine and Valine Metabolism		HMDB00317
leucine	Amino Acid	Leucine, Isoleucine and Valine Metabolism
methylsuccinate	Amino Acid	Leucine, Isoleucine and Valine Metabolism		HMDB01844
N-acetylisoleucine	Amino Acid	Leucine, Isoleucine and Valine Metabolism		HMDB61684
alpha-hydroxyisovalerate	Amino Acid	Leucine, Isoleucine and Valine Metabolism		HMDB00407
isobutyrylglycine (C4)	Amino Acid	Leucine, Isoleucine and Valine Metabolism		HMDB00730
2-methylbutyrylglycine (C5)	Amino Acid	Leucine, Isoleucine and Valine Metabolism		HMDB00339
isovalerylglycine	Amino Acid	Leucine, Isoleucine and Valine Metabolism		HMDB00678
3-hydroxy-2-ethylpropionate	Amino Acid	Leucine, Isoleucine and Valine Metabolism		HMDB00396
N-acetylvaline	Amino Acid	Leucine, Isoleucine and Valine Metabolism		HMDB11757
N-acetylleucine	Amino Acid	Leucine, Isoleucine and Valine Metabolism	C02710	HMDB11756
2-oxoadipate	Amino Acid	Lysine Metabolism	C00322	HMDB00225
N6-methyllysine	Amino Acid	Lysine Metabolism	C02728	HMDB02038
2-aminoadipate	Amino Acid	Lysine Metabolism	C00956	HMDB00510
pipecolate	Amino Acid	Lysine Metabolism	C00408	HMDB00070
5-(galactosylhydroxy)-L-lysine	Amino Acid	Lysine Metabolism
N,N-dimethyl-5-aminovalerate	Amino Acid	Lysine Metabolism
N,N,N-trimethyl-5-aminovalerate	Amino Acid	Lysine Metabolism
6-oxopiperidine-2-carboxylate	Amino Acid	Lysine Metabolism		HMDB61705
hydroxy-N6,N6,N6-trimethyllysine	Amino Acid	Lysine Metabolism
N6-acetyllysine	Amino Acid	Lysine Metabolism	C02727	HMDB00206
fructosyllysine	Amino Acid	Lysine Metabolism
lysine	Amino Acid	Lysine Metabolism	C00047	HMDB00182
N6,N6,N6-trimethyllysine	Amino Acid	Lysine Metabolism	C03793	HMDB01325
5-hydroxylysine	Amino Acid	Lysine Metabolism	C16741	HMDB00450
succinoyltaurine	Amino Acid	Methionine, Cysteine, SAM and Taurine Metabolism
cystathionine	Amino Acid	Methionine, Cysteine, SAM and Taurine Metabolism	C02291	HMDB00099
2,3-dihydroxy-5-methylthio-4-pentenoate (DMTPA)	Amino Acid	Methionine, Cysteine, SAM and Taurine Metabolism
taurine	Amino Acid	Methionine, Cysteine, SAM and Taurine Metabolism	C00245	HMDB00251
5-methylthioribose	Amino Acid	Methionine, Cysteine, SAM and Taurine Metabolism		HMDB01087
methionine sulfoxide	Amino Acid	Methionine, Cysteine, SAM and Taurine Metabolism	C02989	HMDB02005
cysteine	Amino Acid	Methionine, Cysteine, SAM and Taurine Metabolism	C00097	HMDB00574
S-methylcysteine	Amino Acid	Methionine, Cysteine, SAM and Taurine Metabolism		HMDB02108
methionine sulfone	Amino Acid	Methionine, Cysteine, SAM and Taurine Metabolism
methionine	Amino Acid	Methionine, Cysteine, SAM and Taurine Metabolism	C00073	HMDB00696
hypotaurine	Amino Acid	Methionine, Cysteine, SAM and Taurine Metabolism	C00519	HMDB00965
N-formylmethionine	Amino Acid	Methionine, Cysteine, SAM and Taurine Metabolism	C03145	HMDB01015
S-methylmethionine	Amino Acid	Methionine, Cysteine, SAM and Taurine Metabolism	C05319	HMDB38670
2-hydroxy-4-(methylthio)butanoic acid	Amino Acid	Methionine, Cysteine, SAM and Taurine Metabolism
cystine	Amino Acid	Methionine, Cysteine, SAM and Taurine Metabolism	C00491	HMDB00192
N-acetyltaurine	Amino Acid	Methionine, Cysteine, SAM and Taurine Metabolism
S-methylcysteine sulfoxide	Amino Acid	Methionine, Cysteine, SAM and Taurine Metabolism		HMDB29432
cysteine s-sulfate	Amino Acid	Methionine, Cysteine, SAM and Taurine Metabolism	C05824	HMDB00731
cysteine sulfinic acid	Amino Acid	Methionine, Cysteine, SAM and Taurine Metabolism	C00606	HMDB00996
N-acetylmethionine	Amino Acid	Methionine, Cysteine, SAM and Taurine Metabolism	C02712	HMDB11745
1-carboxyethylphenylalanine	Amino Acid	Phenylalanine Metabolism
phenyllactate (PLA)	Amino Acid	Phenylalanine Metabolism	C05607	HMDB00779
4-hydroxyphenylacetate	Amino Acid	Phenylalanine Metabolism	C00642	HMDB00020
phenylpyruvate	Amino Acid	Phenylalanine Metabolism	C00166	HMDB00205
phenylalanine	Amino Acid	Phenylalanine Metabolism	C00079	HMDB00159
N-acetylphenylalanine	Amino Acid	Phenylalanine Metabolism	C03519	HMDB00512
phenylacetate	Amino Acid	Phenylalanine Metabolism	C07086	HMDB00209
N-acetylputrescine	Amino Acid	Polyamine Metabolism	C02714	HMDB02064
spermidine	Amino Acid	Polyamine Metabolism	C00315	HMDB01257
4-acetamidobutanoate	Amino Acid	Polyamine Metabolism	C02946	HMDB03681
xanthurenate	Amino Acid	Tryptophan Metabolism	C02470	HMDB00881
C-glycosyltryptophan	Amino Acid	Tryptophan Metabolism
kynurenate	Amino Acid	Tryptophan Metabolism	C01717	HMDB00715
6-bromotryptophan	Amino Acid	Tryptophan Metabolism
tryptophan	Amino Acid	Tryptophan Metabolism	C00078	HMDB00929
N-formylanthranilic acid	Amino Acid	Tryptophan Metabolism	C05653	HMDB04089
picolinate	Amino Acid	Tryptophan Metabolism	C10164	HMDB02243
indolepropionate	Amino Acid	Tryptophan Metabolism		HMDB02302
7-hydroxyindole sulfate	Amino Acid	Tryptophan Metabolism
anthranilate	Amino Acid	Tryptophan Metabolism	C00108	HMDB01123
5-hydroxyindoleacetate	Amino Acid	Tryptophan Metabolism	C05635	HMDB00763
indoleacetylglycine	Amino Acid	Tryptophan Metabolism
5-hydroxyindole glucuronide	Amino Acid	Tryptophan Metabolism
5-hydroxyindole sulfate	Amino Acid	Tryptophan Metabolism
indoleacrylate	Amino Acid	Tryptophan Metabolism		HMDB00734
N-acetyltryptophan	Amino Acid	Tryptophan Metabolism	C03137	HMDB13713
indoxyl glucuronide	Amino Acid	Tryptophan Metabolism		HMDB59804
kynurenine	Amino Acid	Tryptophan Metabolism	C00328	HMDB00684
indoleacetate	Amino Acid	Tryptophan Metabolism	C00954	HMDB00197
indolelactate	Amino Acid	Tryptophan Metabolism	C02043	HMDB00671
indole-3-carboxylate	Amino Acid	Tryptophan Metabolism	C19837	HMDB03320
serotonin	Amino Acid	Tryptophan Metabolism	C00780	HMDB00259
3-indoxyl sulfate	Amino Acid	Tryptophan Metabolism		HMDB00682
3-(4-hydroxyphenyl)lactate (HPLA)	Amino Acid	Tyrosine Metabolism	C03672	HMDB00755
3-methoxytyrosine	Amino Acid	Tyrosine Metabolism		HMDB01434
4-hydroxyphenylpyruvate	Amino Acid	Tyrosine Metabolism	C01179	HMDB00707
N-acetyltyrosine	Amino Acid	Tyrosine Metabolism		HMDB00866
catechol glucuronide	Amino Acid	Tyrosine Metabolism
phenol sulfate	Amino Acid	Tyrosine Metabolism	C02180	HMDB60015
3,4-dihydroxyphenylacetate sulfate	Amino Acid	Tyrosine Metabolism
thyroxine	Amino Acid	Tyrosine Metabolism	C01829	HMDB01918
4-methoxyphenol sulfate	Amino Acid	Tyrosine Metabolism
phenol glucuronide	Amino Acid	Tyrosine Metabolism		HMDB60014
vanillactate	Amino Acid	Tyrosine Metabolism		HMDB00913
gentisate	Amino Acid	Tyrosine Metabolism	C00628	HMDB00152
tyrosine	Amino Acid	Tyrosine Metabolism	C00082	HMDB00158
p-cresol glucuronide	Amino Acid	Tyrosine Metabolism		HMDB11686
N,N,N-trimethyl-alanylproline betaine (TMAP)	Amino Acid	Urea cycle; Arginine and Proline Metabolism
proline	Amino Acid	Urea cycle; Arginine and Proline Metabolism	C00148	HMDB00162
hydroxyproline	Amino Acid	Urea cycle; Arginine and Proline Metabolism	C01157	HMDB00725
arginine	Amino Acid	Urea cycle; Arginine and Proline Metabolism	C00062	HMDB00517
citrulline	Amino Acid	Urea cycle; Arginine and Proline Metabolism	C00327	HMDB00904
2-oxoarginine	Amino Acid	Urea cycle; Arginine and Proline Metabolism	C03771	HMDB04225
ornithine	Amino Acid	Urea cycle; Arginine and Proline Metabolism	C00077	HMDB03374
dimethylarginine (ADMA + SDMA)	Amino Acid	Urea cycle; Arginine and Proline Metabolism	C03626	HMDB01539
3-amino-2-piperidone	Amino Acid	Urea cycle; Arginine and Proline Metabolism		HMDB00323
homocitrulline	Amino Acid	Urea cycle; Arginine and Proline Metabolism	C02427	HMDB00679
homoarginine	Amino Acid	Urea cycle; Arginine and Proline Metabolism	C01924	HMDB00670
N-acetylarginine	Amino Acid	Urea cycle; Arginine and Proline Metabolism	C02562	HMDB04620
N-delta-acetylornithine	Amino Acid	Urea cycle; Arginine and Proline Metabolism
urea	Amino Acid	Urea cycle; Arginine and Proline Metabolism	C00086	HMDB00294
N-methylproline	Amino Acid	Urea cycle; Arginine and Proline Metabolism
prolylhydroxyproline	Amino Acid	Urea cycle; Arginine and Proline Metabolism		HMDB06695
N-acetylneuraminate	Carbohydrate	Aminosugar Metabolism	C00270	HMDB00230
N-glycolylneuraminate	Carbohydrate	Aminosugar Metabolism	C03410	HMDB00833
N-acetylglucosaminylasparagine	Carbohydrate	Aminosugar Metabolism	C04540	HMDB00489
erythronate	Carbohydrate	Aminosugar Metabolism		HMDB00613
glucuronate	Carbohydrate	Aminosugar Metabolism	C00191	HMDB00127
N-acetylglucosamine/N-acetylgalactosamine	Carbohydrate	Aminosugar Metabolism
sucrose	Carbohydrate	Disaccharides and Oligosaccharides	C00089	HMDB00258
mannose	Carbohydrate	Fructose, Mannose and Galactose Metabolism	C00159	HMDB00169
mannitol/sorbitol	Carbohydrate	Fructose, Mannose and Galactose Metabolism	C00794	HMDB00247
fructose	Carbohydrate	Fructose, Mannose and Galactose Metabolism	C00095	HMDB00660
galactonate	Carbohydrate	Fructose, Mannose and Galactose Metabolism	C00880	HMDB00565
lactate	Carbohydrate	Glycolysis, Gluconeogenesis, and Pyruvate Metabolism	C00186	HMDB00190
pyruvate	Carbohydrate	Glycolysis, Gluconeogenesis, and Pyruvate Metabolism	C00022	HMDB00243
glucose	Carbohydrate	Glycolysis, Gluconeogenesis, and Pyruvate Metabolism	C00031	HMDB00122
3-phosphoglycerate	Carbohydrate	Glycolysis, Gluconeogenesis, and Pyruvate Metabolism	C00597	HMDB00807
1,5-anhydroglucitol (1,5-AG)	Carbohydrate	Glycolysis, Gluconeogenesis, and Pyruvate Metabolism	C07326	HMDB02712
glycerate	Carbohydrate	Glycolysis, Gluconeogenesis, and Pyruvate Metabolism	C00258	HMDB00139
ribitol	Carbohydrate	Pentose Metabolism	C00474	HMDB00508
ribulonate/xylulonate/lyxonate	Carbohydrate	Pentose Metabolism
ribonate	Carbohydrate	Pentose Metabolism	C01685	HMDB00867
arabonate/xylonate	Carbohydrate	Pentose Metabolism
arabitol/xylitol	Carbohydrate	Pentose Metabolism
ascorbic acid 2-sulfate	Cofactors and Vitamins	Ascorbate and Aldarate Metabolism
oxalate (ethanedioate)	Cofactors and Vitamins	Ascorbate and Aldarate Metabolism	C00209	HMDB02329
2-O-methylascorbic acid	Cofactors and Vitamins	Ascorbate and Aldarate Metabolism
threonate	Cofactors and Vitamins	Ascorbate and Aldarate Metabolism	C01620	HMDB00943
ascorbic acid 3-sulfate*	Cofactors and Vitamins	Ascorbate and Aldarate Metabolism
gulonate*	Cofactors and Vitamins	Ascorbate and Aldarate Metabolism	C00257	HMDB03290
biliverdin	Cofactors and Vitamins	Hemoglobin and Porphyrin Metabolism	C00500	HMDB01008
heme	Cofactors and Vitamins	Hemoglobin and Porphyrin Metabolism	C00032	HMDB03178
bilirubin	Cofactors and Vitamins	Hemoglobin and Porphyrin Metabolism	C00486	HMDB00054
bilirubin (E,E)*	Cofactors and Vitamins	Hemoglobin and Porphyrin Metabolism
bilirubin (E,Z or Z,E)*	Cofactors and Vitamins	Hemoglobin and Porphyrin Metabolism		HMDB00488
trigonelline (N'-methylnicotinate)	Cofactors and Vitamins	Nicotinate and Nicotinamide Metabolism	C01004	HMDB00875
nicotinamide	Cofactors and Vitamins	Nicotinate and Nicotinamide Metabolism	C00153	HMDB01406
nicotinamide N-oxide	Cofactors and Vitamins	Nicotinate and Nicotinamide Metabolism		HMDB02730
quinolinate	Cofactors and Vitamins	Nicotinate and Nicotinamide Metabolism	C03722	HMDB00232
pantothenate (Vitamin B5)	Cofactors and Vitamins	Pantothenate and CoA Metabolism	C00864	HMDB00210
riboflavin (Vitamin B2)	Cofactors and Vitamins	Riboflavin Metabolism	C00255	HMDB00244
alpha-tocopherol	Cofactors and Vitamins	Tocopherol Metabolism	C02477	HMDB01893
gamma-tocopherol/beta-tocopherol	Cofactors and Vitamins	Tocopherol Metabolism
retinol (Vitamin A)	Cofactors and Vitamins	Vitamin A Metabolism	C00473	HMDB00305
pyridoxate	Cofactors and Vitamins	Vitamin B6 Metabolism	C00847	HMDB00017
phosphate	Energy	Oxidative Phosphorylation	C00009	HMDB01429
succinylcarnitine (C4-DC)	Energy	TCA Cycle		HMDB61717
2-methylcitrate/homocitrate	Energy	TCA Cycle
alpha-ketoglutarate	Energy	TCA Cycle	C00026	HMDB00208
citraconate/glutaconate	Energy	TCA Cycle
tricarballylate	Energy	TCA Cycle	C19806	HMDB31193
malate	Energy	TCA Cycle	C00149	HMDB00156
succinate	Energy	TCA Cycle	C00042	HMDB00254
citrate	Energy	TCA Cycle	C00158	HMDB00094
fumarate	Energy	TCA Cycle	C00122	HMDB00134
carnitine	Lipid	Carnitine Metabolism	C00318	HMDB00062
deoxycarnitine	Lipid	Carnitine Metabolism	C01181	HMDB01161
N-stearoyl-sphingosine (d18:1/18:0)*	Lipid	Ceramides		HMDB04950
N-palmitoyl-sphingosine (d18:1/16:0)	Lipid	Ceramides		HMDB04949
corticosterone	Lipid	Corticosteroids	C02140	HMDB01547
palmitoyl dihydrosphingomyelin (d18:0/16:0)*	Lipid	Dihydrosphingomyelins
behenoyl dihydrosphingomyelin (d18:0/22:0)*	Lipid	Dihydrosphingomyelins		HMDB12091
myristoyl dihydrosphingomyelin (d18:0/14:0)*	Lipid	Dihydrosphingomyelins		HMDB12085
sphingomyelin (d18:0/18:0, d19:0/17:0)*	Lipid	Dihydrosphingomyelins		HMDB12087
sphingomyelin (d18:0/20:0, d16:0/22:0)*	Lipid	Dihydrosphingomyelins
linoleoyl ethanolamide	Lipid	Endocannabinoid		HMDB12252
oleoyl ethanolamide	Lipid	Endocannabinoid		HMDB02088
N-stearoylserine*	Lipid	Endocannabinoid
palmitoyl ethanolamide	Lipid	Endocannabinoid	C16512	HMDB02100
N-linoleoyltaurine*	Lipid	Endocannabinoid
stearoyl ethanolamide	Lipid	Endocannabinoid		HMDB13078
estrone 3-sulfate	Lipid	Estrogenic Steroids	C02538	HMDB01425
adipoylcarnitine (C6-DC)	Lipid	Fatty Acid Metabolism (Acyl Carnitine, Dicarboxylate)		HMDB61677
suberoylcarnitine (C8-DC)	Lipid	Fatty Acid Metabolism (Acyl Carnitine, Dicarboxylate)
pimeloylcarnitine/3-methyladipoylcarnitine (C7-DC)	Lipid	Fatty Acid Metabolism (Acyl Carnitine, Dicarboxylate)
palmitoylcarnitine (C16)	Lipid	Fatty Acid Metabolism (Acyl Carnitine, Long Chain Saturated)	C02990	HMDB00222
stearoylcarnitine (C18)	Lipid	Fatty Acid Metabolism (Acyl Carnitine, Long Chain Saturated)		HMDB00848
myristoylcarnitine (C14)	Lipid	Fatty Acid Metabolism (Acyl Carnitine, Long Chain Saturated)		HMDB05066
laurylcarnitine (C12)	Lipid	Fatty Acid Metabolism (Acyl Carnitine, Medium Chain)		HMDB02250
decanoylcarnitine (C10)	Lipid	Fatty Acid Metabolism (Acyl Carnitine, Medium Chain)		HMDB00651
hexanoylcarnitine (C6)	Lipid	Fatty Acid Metabolism (Acyl Carnitine, Medium Chain)		HMDB00705
octanoylcarnitine (C8)	Lipid	Fatty Acid Metabolism (Acyl Carnitine, Medium Chain)	C02838	HMDB00791
myristoleoylcarnitine (C14:1)*	Lipid	Fatty Acid Metabolism (Acyl Carnitine, Monounsaturated)
5-dodecenoylcarnitine (C12:1)	Lipid	Fatty Acid Metabolism (Acyl Carnitine, Monounsaturated)		HMDB13326
undecenoylcarnitine (C11:1)	Lipid	Fatty Acid Metabolism (Acyl Carnitine, Monounsaturated)
palmitoleoylcarnitine (C16:1)*	Lipid	Fatty Acid Metabolism (Acyl Carnitine, Monounsaturated)
cis-4-decenoylcarnitine (C10:1)	Lipid	Fatty Acid Metabolism (Acyl Carnitine, Monounsaturated)
oleoylcarnitine (C18:1)	Lipid	Fatty Acid Metabolism (Acyl Carnitine, Monounsaturated)		HMDB05065
linoleoylcarnitine (C18:2)*	Lipid	Fatty Acid Metabolism (Acyl Carnitine, Polyunsaturated)		HMDB06469
linolenoylcarnitine (C18:3)*	Lipid	Fatty Acid Metabolism (Acyl Carnitine, Polyunsaturated)
acetylcarnitine (C2)	Lipid	Fatty Acid Metabolism (Acyl Carnitine, Short Chain)	C02571	HMDB00201
palmitoylcholine	Lipid	Fatty Acid Metabolism (Acyl Choline)
linoleoylcholine*	Lipid	Fatty Acid Metabolism (Acyl Choline)
stearoylcholine*	Lipid	Fatty Acid Metabolism (Acyl Choline)
hexanoylglycine (C6)	Lipid	Fatty Acid Metabolism (Acyl Glycine)		HMDB00701
N-linoleoylglycine	Lipid	Fatty Acid Metabolism (Acyl Glycine)
butyrylcarnitine (C4)	Lipid	Fatty Acid Metabolism (also BCAA Metabolism)	C02862	HMDB02013
butyrylglycine (C4)	Lipid	Fatty Acid Metabolism (also BCAA Metabolism)		HMDB00808
propionylcarnitine (C3)	Lipid	Fatty Acid Metabolism (also BCAA Metabolism)	C03017	HMDB00824
propionylglycine (C3)	Lipid	Fatty Acid Metabolism (also BCAA Metabolism)		HMDB00783
methylmalonate (MMA)	Lipid	Fatty Acid Metabolism (also BCAA Metabolism)	C02170	HMDB00202
malonate	Lipid	Fatty Acid Synthesis	C00383	HMDB00691
2-aminoheptanoate	Lipid	Fatty Acid, Amino
2-aminooctanoate	Lipid	Fatty Acid, Amino		HMDB00991
(14 or 15)-methylpalmitate (a17:0 or i17:0)	Lipid	Fatty Acid, Branched
(16 or 17)-methylstearate (a19:0 or i19:0)	Lipid	Fatty Acid, Branched		HMDB37397
(12 or 13)-methylmyristate (a15:0 or i15:0)	Lipid	Fatty Acid, Branched
decadienedioic acid (C10:2-DC)	Lipid	Fatty Acid, Dicarboxylate
tetradecanedioate (C14)	Lipid	Fatty Acid, Dicarboxylate		HMDB00872
hexadecanedioate (C16)	Lipid	Fatty Acid, Dicarboxylate	C19615	HMDB00672
hexadecenedioate (C16:1-DC)*	Lipid	Fatty Acid, Dicarboxylate
tridecenedioate (C13:1-DC)*	Lipid	Fatty Acid, Dicarboxylate
heptadecanedioate (C17-DC)	Lipid	Fatty Acid, Dicarboxylate
octadecadienedioate (C18:2-DC)*	Lipid	Fatty Acid, Dicarboxylate
octadecenedioate (C18:1-DC)	Lipid	Fatty Acid, Dicarboxylate
3-hydroxydodecanedioate*	Lipid	Fatty Acid, Dicarboxylate		HMDB00413
tetradecadienedioate (C14:2-DC)*	Lipid	Fatty Acid, Dicarboxylate
octadecanedioate (C18)	Lipid	Fatty Acid, Dicarboxylate		HMDB00782
pimelate (C7-DC)	Lipid	Fatty Acid, Dicarboxylate	C02656	HMDB00857
sebacate (C10-DC)	Lipid	Fatty Acid, Dicarboxylate	C08277	HMDB00792
suberate (C8-DC)	Lipid	Fatty Acid, Dicarboxylate	C08278	HMDB00893
azelate (C9-DC)	Lipid	Fatty Acid, Dicarboxylate	C08261	HMDB00784
3-hydroxyadipate*	Lipid	Fatty Acid, Dicarboxylate		HMDB00345
glutarate (C5-DC)	Lipid	Fatty Acid, Dicarboxylate	C00489	HMDB00661
branched chain 14:0 dicarboxylic acid	Lipid	Fatty Acid, Dicarboxylate
dodecenedioate (C12:1-DC)*	Lipid	Fatty Acid, Dicarboxylate
maleate	Lipid	Fatty Acid, Dicarboxylate	C01384	HMDB00176
tridecanedioate (C13-DC)	Lipid	Fatty Acid, Dicarboxylate		HMDB02327
eicosanedioate (C20-DC)	Lipid	Fatty Acid, Dicarboxylate
2-hydroxyglutarate	Lipid	Fatty Acid, Dicarboxylate	C02630	HMDB0059655
nonadecanedioate (C19-DC)	Lipid	Fatty Acid, Dicarboxylate
docosadioate (C22-DC)	Lipid	Fatty Acid, Dicarboxylate	C19625
3-methyladipate	Lipid	Fatty Acid, Dicarboxylate		HMDB00555
dodecanedioate (C12)	Lipid	Fatty Acid, Dicarboxylate	C02678	HMDB00623
undecanedioate (C11-DC)	Lipid	Fatty Acid, Dicarboxylate		HMDB00888
dodecadienoate (12:2)*	Lipid	Fatty Acid, Dicarboxylate
2R,3R-dihydroxybutyrate	Lipid	Fatty Acid, Dihydroxy		HMDB00498
9,10-DiHOME	Lipid	Fatty Acid, Dihydroxy	C14828	HMDB04704
3,4-dihydroxybutyrate	Lipid	Fatty Acid, Dihydroxy
2S,3R-dihydroxybutyrate	Lipid	Fatty Acid, Dihydroxy		HMDB02453
12,13-DiHOME	Lipid	Fatty Acid, Dihydroxy	C14829	HMDB04705
16-hydroxypalmitate	Lipid	Fatty Acid, Monohydroxy	C18218	HMDB06294
3-hydroxyhexanoate	Lipid	Fatty Acid, Monohydroxy
2-hydroxyoctanoate	Lipid	Fatty Acid, Monohydroxy		HMDB02264
5-hydroxyhexanoate	Lipid	Fatty Acid, Monohydroxy		HMDB00525
3-hydroxyoleate*	Lipid	Fatty Acid, Monohydroxy
2-hydroxystearate	Lipid	Fatty Acid, Monohydroxy	C03045
2-hydroxydecanoate	Lipid	Fatty Acid, Monohydroxy
2-hydroxybehenate	Lipid	Fatty Acid, Monohydroxy
13-HODE + 9-HODE	Lipid	Fatty Acid, Monohydroxy
2-hydroxyarachidate*	Lipid	Fatty Acid, Monohydroxy
3-hydroxypalmitate	Lipid	Fatty Acid, Monohydroxy		HMDB10734
2-hydroxypalmitate	Lipid	Fatty Acid, Monohydroxy		HMDB31057
8-hydroxyoctanoate	Lipid	Fatty Acid, Monohydroxy		HMDB61914
3-hydroxystearate	Lipid	Fatty Acid, Monohydroxy
glycerol	Lipid	Glycerolipid Metabolism	C00116	HMDB00131
glycerophosphoglycerol	Lipid	Glycerolipid Metabolism	C03274
glycerol 3-phosphate	Lipid	Glycerolipid Metabolism	C00093	HMDB00126
glycosyl-N-palmitoyl-sphingosine (d18:1/16:0)	Lipid	Hexosylceramides (HCER)
myo-inositol	Lipid	Inositol Metabolism	C00137	HMDB00211
chiro-inositol	Lipid	Inositol Metabolism	C19891	HMDB34220
3-hydroxybutyrate (BHBA)	Lipid	Ketone Bodies	C01089	HMDB00357
eicosenoate (20:1n9 or 1n11)	Lipid	Long Chain Monounsaturated Fatty Acid	C16526	HMDB02231
erucate (22:1n9)	Lipid	Long Chain Monounsaturated Fatty Acid	C08316	HMDB02068
10-nonadecenoate (19:1n9)	Lipid	Long Chain Monounsaturated Fatty Acid		HMDB13622
10-heptadecenoate (17:1n7)	Lipid	Long Chain Monounsaturated Fatty Acid		HMDB60038
palmitoleate (16:1n7)	Lipid	Long Chain Monounsaturated Fatty Acid	C08362	HMDB03229
oleate/vaccenate (18:1)	Lipid	Long Chain Monounsaturated Fatty Acid
myristoleate (14:1n5)	Lipid	Long Chain Monounsaturated Fatty Acid	C08322	HMDB02000
docosadienoate (22:2n6)	Lipid	Long Chain Polyunsaturated Fatty Acid (n3 and n6)	C16533	HMDB61714
dihomolinoleate (20:2n6)	Lipid	Long Chain Polyunsaturated Fatty Acid (n3 and n6)	C16525	HMDB05060
docosapentaenoate (DPA; 22:5n3)	Lipid	Long Chain Polyunsaturated Fatty Acid (n3 and n6)	C16513	HMDB06528
dihomolinolenate (20:3n3 or 3n6)	Lipid	Long Chain Polyunsaturated Fatty Acid (n3 and n6)	C03242	HMDB02925
linoleate (18:2n6)	Lipid	Long Chain Polyunsaturated Fatty Acid (n3 and n6)	C01595	HMDB00673
stearidonate (18:4n3)	Lipid	Long Chain Polyunsaturated Fatty Acid (n3 and n6)	C16300	HMDB06547
hexadecadienoate (16:2n6)	Lipid	Long Chain Polyunsaturated Fatty Acid (n3 and n6)		HMDB00477
heptadecatrienoate (17:3)*	Lipid	Long Chain Polyunsaturated Fatty Acid (n3 and n6)	C16344
linolenate (18:3n3 or 3n6)	Lipid	Long Chain Polyunsaturated Fatty Acid (n3 and n6)	C06426	HMDB03073
hexadecatrienoate (16:3n3)	Lipid	Long Chain Polyunsaturated Fatty Acid (n3 and n6)
eicosapentaenoate (EPA; 20:5n3)	Lipid	Long Chain Polyunsaturated Fatty Acid (n3 and n6)	C06428	HMDB01999
docosapentaenoate (n6 DPA; 22:5n6)	Lipid	Long Chain Polyunsaturated Fatty Acid (n3 and n6)	C16513	HMDB01976
docosahexaenoate (DHA; 22:6n3)	Lipid	Long Chain Polyunsaturated Fatty Acid (n3 and n6)	C06429	HMDB02183
tetradecadienoate (14:2)*	Lipid	Long Chain Polyunsaturated Fatty Acid (n3 and n6)		HMDB00560
arachidonate (20:4n6)	Lipid	Long Chain Polyunsaturated Fatty Acid (n3 and n6)	C00219	HMDB01043
palmitate (16:0)	Lipid	Long Chain Saturated Fatty Acid	C00249	HMDB00220
margarate (17:0)	Lipid	Long Chain Saturated Fatty Acid		HMDB02259
myristate (14:0)	Lipid	Long Chain Saturated Fatty Acid	C06424	HMDB00806
pentadecanoate (15:0)	Lipid	Long Chain Saturated Fatty Acid	C16537	HMDB00826
stearate (18:0)	Lipid	Long Chain Saturated Fatty Acid	C01530	HMDB00827
nonadecanoate (19:0)	Lipid	Long Chain Saturated Fatty Acid	C16535	HMDB00772
arachidate (20:0)	Lipid	Long Chain Saturated Fatty Acid	C06425	HMDB02212
1-oleoyl-GPE (18:1)	Lipid	Lysophospholipid		HMDB11506
1-palmitoyl-GPE (16:0)	Lipid	Lysophospholipid		HMDB11503
1-linoleoyl-GPE (18:2)*	Lipid	Lysophospholipid		HMDB11507
1-stearoyl-GPE (18:0)	Lipid	Lysophospholipid		HMDB11130
1-oleoyl-GPI (18:1)	Lipid	Lysophospholipid
2-stearoyl-GPE (18:0)*	Lipid	Lysophospholipid		HMDB11129
1-palmitoyl-GPC (16:0)	Lipid	Lysophospholipid		HMDB10382
2-palmitoyl-GPC* (16:0)*	Lipid	Lysophospholipid		HMDB61702
1-oleoyl-GPC (18:1)	Lipid	Lysophospholipid		HMDB02815
1-palmitoyl-GPI* (16:0)	Lipid	Lysophospholipid		HMDB61695
1-linoleoyl-GPC (18:2)	Lipid	Lysophospholipid	C04100	HMDB10386
1-linoleoyl-GPI* (18:2)*	Lipid	Lysophospholipid
1-stearoyl-GPC (18:0)	Lipid	Lysophospholipid		HMDB10384
1-linoleoyl-GPA (18:2)*	Lipid	Lysophospholipid		HMDB07856
1-linolenoyl-GPC (18:3)*	Lipid	Lysophospholipid		HMDB10388
1-stearoyl-GPI (18:0)	Lipid	Lysophospholipid		HMDB61696
1-linoleoyl-GPG (18:2)*	Lipid	Lysophospholipid
1-arachidonoyl-GPC* (20:4)*	Lipid	Lysophospholipid	C05208	HMDB10395
1-arachidonoyl-GPE (20:4n6)*	Lipid	Lysophospholipid		HMDB11517
1-palmitoleoyl-GPC* (16:1)*	Lipid	Lysophospholipid		HMDB10383
1-arachidonoyl-GPI* (20:4)*	Lipid	Lysophospholipid		HMDB61690
1-(1-enyl-palmitoyl)-GPE (P-16:0)*	Lipid	Lysoplasmalogen
1-(1-enyl-oleoyl)-GPE (P-18:1)*	Lipid	Lysoplasmalogen
1-(1-enyl-stearoyl)-GPE (P-18:0)*	Lipid	Lysoplasmalogen
1-(1-enyl-palmitoyl)-GPC (P-16:0)*	Lipid	Lysoplasmalogen		HMDB10407
10-undecenoate (11:1n1)	Lipid	Medium Chain Fatty Acid	C13910	HMDB33724
(2 or 3)-decenoate (10:1n7 or n8)	Lipid	Medium Chain Fatty Acid
caprate (10:0)	Lipid	Medium Chain Fatty Acid	C01571	HMDB00511
heptanoate (7:0)	Lipid	Medium Chain Fatty Acid	C17714	HMDB00666
caprylate (8:0)	Lipid	Medium Chain Fatty Acid	C06423	HMDB00482
cis-4-decenoate (10:1n6)*	Lipid	Medium Chain Fatty Acid
caproate (6:0)	Lipid	Medium Chain Fatty Acid	C01585	HMDB00535
3-hydroxy-3-methylglutarate	Lipid	Mevalonate Metabolism	C03761	HMDB00355
mevalonate	Lipid	Mevalonate Metabolism	C02104	HMDB00227
1-linolenoylglycerol (18:3)	Lipid	Monoacylglycerol		HMDB11569
1-linoleoylglycerol (18:2)	Lipid	Monoacylglycerol
1-palmitoleoyl-2-linolenoyl-GPC (16:1/18:3)*	Lipid	Phosphatidylcholine (PC)		HMDB08008
1-palmitoleoyl-2-linoleoyl-GPC (16:1/18:2)*	Lipid	Phosphatidylcholine (PC)		HMDB08006
1-palmitoyl-2-linoleoyl-GPC (16:0/18:2)	Lipid	Phosphatidylcholine (PC)		HMDB07973
1-palmitoyl-2-alpha-linolenoyl-GPC (16:0/18:3n3)*	Lipid	Phosphatidylcholine (PC)		HMDB07975
1-stearoyl-2-linoleoyl-GPC (18:0/18:2)*	Lipid	Phosphatidylcholine (PC)
1,2-dipalmitoyl-GPC (16:0/16:0)	Lipid	Phosphatidylcholine (PC)		HMDB00564
1-linoleoyl-2-arachidonoyl-GPC (18:2/20:4n6)*	Lipid	Phosphatidylcholine (PC)		HMDB08147
1-linoleoyl-2-linolenoyl-GPC (18:2/18:3)*	Lipid	Phosphatidylcholine (PC)		HMDB08141
1-palmitoyl-2-docosahexaenoyl-GPC (16:0/22:6)	Lipid	Phosphatidylcholine (PC)		HMDB07991
1-myristoyl-2-palmitoyl-GPC (14:0/16:0)	Lipid	Phosphatidylcholine (PC)		HMDB07869
1-palmitoyl-2-oleoyl-GPC (16:0/18:1)	Lipid	Phosphatidylcholine (PC)		HMDB07972
1-palmitoyl-2-palmitoleoyl-GPC (16:0/16:1)*	Lipid	Phosphatidylcholine (PC)
1,2-dilinoleoyl-GPC (18:2/18:2)	Lipid	Phosphatidylcholine (PC)		HMDB08138
1-stearoyl-2-oleoyl-GPC (18:0/18:1)	Lipid	Phosphatidylcholine (PC)		HMDB08038
1-palmitoyl-2-arachidonoyl-GPC (16:0/20:4n6)	Lipid	Phosphatidylcholine (PC)		HMDB07982
1-stearoyl-2-arachidonoyl-GPC (18:0/20:4)	Lipid	Phosphatidylcholine (PC)		HMDB08048
1-stearoyl-2-docosahexaenoyl-GPC (18:0/22:6)	Lipid	Phosphatidylcholine (PC)
1-oleoyl-2-linoleoyl-GPE (18:1/18:2)*	Lipid	Phosphatidylethanolamine (PE)		HMDB05349
1-palmitoyl-2-linoleoyl-GPE (16:0/18:2)	Lipid	Phosphatidylethanolamine (PE)		HMDB05322
1-stearoyl-2-linoleoyl-GPE (18:0/18:2)*	Lipid	Phosphatidylethanolamine (PE)		HMDB08994
1,2-dilinoleoyl-GPE (18:2/18:2)*	Lipid	Phosphatidylethanolamine (PE)		HMDB09093
1-stearoyl-2-oleoyl-GPE (18:0/18:1)	Lipid	Phosphatidylethanolamine (PE)		HMDB08993
1-stearoyl-2-linoleoyl-GPI (18:0/18:2)	Lipid	Phosphatidylinositol (PI)		HMDB09809
1-palmitoyl-2-linoleoyl-GPI (16:0/18:2)	Lipid	Phosphatidylinositol (PI)		HMDB09784
1-stearoyl-2-arachidonoyl-GPI (18:0/20:4)	Lipid	Phosphatidylinositol (PI)		HMDB09815
choline	Lipid	Phospholipid Metabolism	C00114	HMDB00097
glycerophosphorylcholine (GPC)	Lipid	Phospholipid Metabolism	C00670	HMDB00086
glycerophosphoinositol*	Lipid	Phospholipid Metabolism
glycerophosphoethanolamine	Lipid	Phospholipid Metabolism	C01233	HMDB00114
phosphoethanolamine (PE)	Lipid	Phospholipid Metabolism	C00346	HMDB00224
trimethylamine N-oxide	Lipid	Phospholipid Metabolism	C01104	HMDB00925
glycerophosphoserine*	Lipid	Phospholipid Metabolism
phosphocholine	Lipid	Phospholipid Metabolism	C00588	HMDB01565
1-(1-enyl-palmitoyl)-2-oleoyl-GPE (P-16:0/18:1)*	Lipid	Plasmalogen		HMDB11342
1-(1-enyl-palmitoyl)-2-linoleoyl-GPE (P-16:0/18:2)*	Lipid	Plasmalogen		HMDB11343
1-(1-enyl-palmitoyl)-2-palmitoleoyl-GPC (P-16:0/16:1)*	Lipid	Plasmalogen		HMDB11207
1-(1-enyl-stearoyl)-2-oleoyl-GPE (P-18:0/18:1)	Lipid	Plasmalogen		HMDB11375
1-(1-enyl-stearoyl)-2-linoleoyl-GPE (P-18:0/18:2)*	Lipid	Plasmalogen		HMDB11376
1-(1-enyl-palmitoyl)-2-palmitoyl-GPC (P-16:0/16:0)*	Lipid	Plasmalogen		HMDB11206
1-(1-enyl-palmitoyl)-2-oleoyl-GPC (P-16:0/18:1)*	Lipid	Plasmalogen
1-(1-enyl-palmitoyl)-2-arachidonoyl-GPC (P-16:0/20:4)*	Lipid	Plasmalogen		HMDB11220
1-(1-enyl-palmitoyl)-2-linoleoyl-GPC (P-16:0/18:2)*	Lipid	Plasmalogen		HMDB11211
1-(1-enyl-stearoyl)-2-arachidonoyl-GPE (P-18:0/20:4)*	Lipid	Plasmalogen		HMDB05779
1-(1-enyl-palmitoyl)-2-arachidonoyl-GPE (P-16:0/20:4)*	Lipid	Plasmalogen		HMDB11352
cholate	Lipid	Primary Bile Acid Metabolism	C00695	HMDB00619
chenodeoxycholate	Lipid	Primary Bile Acid Metabolism	C02528	HMDB00518
glycocholate	Lipid	Primary Bile Acid Metabolism	C01921	HMDB00138
taurocholate	Lipid	Primary Bile Acid Metabolism	C05122	HMDB00036
tauro-alpha-muricholate	Lipid	Primary Bile Acid Metabolism
taurochenodeoxycholate	Lipid	Primary Bile Acid Metabolism	C05465	HMDB00951
glycochenodeoxycholate	Lipid	Primary Bile Acid Metabolism	C05466	HMDB00637
5alpha-pregnan-3beta,20beta-diol disulfate*	Lipid	Progestin Steroids
5alpha-pregnan-3beta,20beta-diol monosulfate (1)	Lipid	Progestin Steroids
taurocholenate sulfate*	Lipid	Secondary Bile Acid Metabolism
taurochenodeoxycholic acid 3-sulfate	Lipid	Secondary Bile Acid Metabolism		HMDB02486
taurolithocholate	Lipid	Secondary Bile Acid Metabolism	C02592	HMDB00722
deoxycholate	Lipid	Secondary Bile Acid Metabolism	C04483	HMDB00626
taurolithocholate 3-sulfate	Lipid	Secondary Bile Acid Metabolism	C03642	HMDB02580
ursodeoxycholate	Lipid	Secondary Bile Acid Metabolism	C07880	HMDB00946
tauroursodeoxycholate	Lipid	Secondary Bile Acid Metabolism		HMDB00874
butyrate/isobutyrate (4:0)	Lipid	Short Chain Fatty Acid	C00246	HMDB00039
sphinganine-1-phosphate	Lipid	Sphingolipid Synthesis		HMDB01383
palmitoyl sphingomyelin (d18:1/16:0)	Lipid	Sphingomyelins
sphingomyelin (d17:1/16:0, d18:1/15:0, d16:1/17:0)*	Lipid	Sphingomyelins
sphingomyelin (d18:1/17:0, d17:1/18:0, d19:1/16:0)	Lipid	Sphingomyelins
lignoceroyl sphingomyelin (d18:1/24:0)	Lipid	Sphingomyelins
sphingomyelin (d18:1/24:1, d18:2/24:0)*	Lipid	Sphingomyelins		HMDB12107
sphingomyelin (d18:1/14:0, d16:1/16:0)*	Lipid	Sphingomyelins		HMDB12097
sphingomyelin (d18:2/23:0, d18:1/23:1, d17:1/24:1)*	Lipid	Sphingomyelins
sphingomyelin (d18:1/22:1, d18:2/22:0, d16:1/24:1)*	Lipid	Sphingomyelins		HMDB12104
tricosanoyl sphingomyelin (d18:1/23:0)*	Lipid	Sphingomyelins		HMDB12105
stearoyl sphingomyelin (d18:1/18:0)	Lipid	Sphingomyelins	C00550	HMDB01348
sphingomyelin (d18:1/20:0, d16:1/22:0)*	Lipid	Sphingomyelins		HMDB12102
behenoyl sphingomyelin (d18:1/22:0)*	Lipid	Sphingomyelins		HMDB12103
sphingomyelin (d18:1/21:0, d17:1/22:0, d16:1/23:0)*	Lipid	Sphingomyelins
sphingomyelin (d18:1/22:2, d18:2/22:1, d16:1/24:2)*	Lipid	Sphingomyelins
sphingomyelin (d18:1/19:0, d19:1/18:0)*	Lipid	Sphingomyelins
sphingomyelin (d18:2/24:1, d18:1/24:2)*	Lipid	Sphingomyelins
sphingomyelin (d18:1/18:1, d18:2/18:0)	Lipid	Sphingomyelins		HMDB12101
sphingomyelin (d18:1/20:1, d18:2/20:0)*	Lipid	Sphingomyelins
sphingomyelin (d18:2/23:1)*	Lipid	Sphingomyelins
sphingomyelin (d18:1/20:2, d18:2/20:1, d16:1/22:2)*	Lipid	Sphingomyelins
hydroxypalmitoyl sphingomyelin (d18:1/16:0(OH))	Lipid	Sphingomyelins
sphingomyelin (d17:1/14:0, d16:1/15:0)*	Lipid	Sphingomyelins
sphingomyelin (d18:2/16:0, d18:1/16:1)*	Lipid	Sphingomyelins
sphingosine 1-phosphate	Lipid	Sphingosines	C06124	HMDB00277
sphingosine	Lipid	Sphingosines	C00319	HMDB00252
cholesterol	Lipid	Sterol	C00187	HMDB00067
beta-sitosterol	Lipid	Sterol	C01753	HMDB00852
4-cholesten-3-one	Lipid	Sterol	C00599	HMDB00921
desmosterol	Lipid	Sterol	C01802	HMDB02719
campesterol	Lipid	Sterol	C01789	HMDB02869
7-HOCA	Lipid	Sterol	C17337	HMDB12458
urate	Nucleotide	Purine Metabolism, (Hypo)Xanthine/Inosine containing	C00366	HMDB00289
allantoin	Nucleotide	Purine Metabolism, (Hypo)Xanthine/Inosine containing	C02350	HMDB00462
allantoic acid	Nucleotide	Purine Metabolism, (Hypo)Xanthine/Inosine containing	C00499	HMDB01209
inosine	Nucleotide	Purine Metabolism, (Hypo)Xanthine/Inosine containing	C00294	HMDB00195
xanthosine	Nucleotide	Purine Metabolism, (Hypo)Xanthine/Inosine containing	C01762	HMDB00299
1-methylhypoxanthine	Nucleotide	Purine Metabolism, (Hypo)Xanthine/Inosine containing		HMDB13141
xanthine	Nucleotide	Purine Metabolism, (Hypo)Xanthine/Inosine containing	C00385	HMDB00292
adenosine	Nucleotide	Purine Metabolism, Adenine containing	C00212	HMDB00050
AMP	Nucleotide	Purine Metabolism, Adenine containing	C00020	HMDB00045
3-methylcytidine	Nucleotide	Pyrimidine Metabolism, Cytidine containing
cytidine	Nucleotide	Pyrimidine Metabolism, Cytidine containing	C00475	HMDB00089
cytosine	Nucleotide	Pyrimidine Metabolism, Cytidine containing	C00380	HMDB00630
2'-O-methylcytidine	Nucleotide	Pyrimidine Metabolism, Cytidine containing
orotate	Nucleotide	Pyrimidine Metabolism, Orotate containing	C00295	HMDB00226
orotidine	Nucleotide	Pyrimidine Metabolism, Orotate containing		HMDB00788
thymine	Nucleotide	Pyrimidine Metabolism, Thymine containing	C00178	HMDB00262
3-aminoisobutyrate	Nucleotide	Pyrimidine Metabolism, Thymine containing	C05145	HMDB03911
5-methyluridine (ribothymidine)	Nucleotide	Pyrimidine Metabolism, Uracil containing		HMDB00884
2'-deoxyuridine	Nucleotide	Pyrimidine Metabolism, Uracil containing	C00526	HMDB00012
uridine	Nucleotide	Pyrimidine Metabolism, Uracil containing	C00299	HMDB00296
3-(3-amino-3-carboxypropyl)uridine*	Nucleotide	Pyrimidine Metabolism, Uracil containing
pseudouridine	Nucleotide	Pyrimidine Metabolism, Uracil containing	C02067	HMDB00767
beta-alanine	Nucleotide	Pyrimidine Metabolism, Uracil containing	C00099	HMDB00056
5,6-dihydrouridine	Nucleotide	Pyrimidine Metabolism, Uracil containing
2'-O-methyluridine	Nucleotide	Pyrimidine Metabolism, Uracil containing
3-ureidoisobutyrate	Nucleotide	Pyrimidine Metabolism, Uracil containing	C05100	HMDB02031
N-acetyl-beta-alanine	Nucleotide	Pyrimidine Metabolism, Uracil containing	C01073
3-ureidopropionate	Nucleotide	Pyrimidine Metabolism, Uracil containing	C02642	HMDB00026
bilirubin degradation product, C17H20N2O5 (1)	Partially Characterized Molecules	Partially Characterized Molecules
bilirubin degradation product, C17H20N2O5 (2)	Partially Characterized Molecules	Partially Characterized Molecules
bilirubin degradation product, C16H18N2O5 (1)	Partially Characterized Molecules	Partially Characterized Molecules
bilirubin degradation product, C17H18N2O4 (3)	Partially Characterized Molecules	Partially Characterized Molecules
bilirubin degradation product, C17H18N2O4 (2)	Partially Characterized Molecules	Partially Characterized Molecules
bilirubin degradation product, C16H18N2O5 (3)	Partially Characterized Molecules	Partially Characterized Molecules
pentose acid*	Partially Characterized Molecules	Partially Characterized Molecules
bilirubin degradation product, C17H18N2O4 (1)	Partially Characterized Molecules	Partially Characterized Molecules
bilirubin degradation product, C16H18N2O5 (4)	Partially Characterized Molecules	Partially Characterized Molecules
bilirubin degradation product, C16H18N2O5 (2)	Partially Characterized Molecules	Partially Characterized Molecules
phenylacetylalanine	Peptide	Acetylated Peptides
3-hydroxyphenylacetoylglycine	Peptide	Acetylated Peptides
4-hydroxyphenylacetylglycine	Peptide	Acetylated Peptides	C05596
phenylacetylglycine	Peptide	Acetylated Peptides	C05598	HMDB00821
phenylacetyltaurine	Peptide	Acetylated Peptides
leucylglycine	Peptide	Dipeptide		HMDB28929
phenylalanylalanine	Peptide	Dipeptide
valylglycine	Peptide	Dipeptide		HMDB29127
isoleucylglycine	Peptide	Dipeptide		HMDB28907
glycylvaline	Peptide	Dipeptide		HMDB28854
phenylalanylglycine	Peptide	Dipeptide		HMDB28995
prolylglycine	Peptide	Dipeptide		HMDB11178
isoleucylhydroxyproline*	Peptide	Dipeptide Derivative		HMDB28908
leucylhydroxyproline*	Peptide	Dipeptide Derivative		HMDB28930
gamma-glutamyltryptophan	Peptide	Gamma-glutamyl Amino Acid		HMDB29160
gamma-glutamyltyrosine	Peptide	Gamma-glutamyl Amino Acid		HMDB11741
gamma-glutamylleucine	Peptide	Gamma-glutamyl Amino Acid		HMDB11171
gamma-glutamylphenylalanine	Peptide	Gamma-glutamyl Amino Acid		HMDB00594
gamma-glutamylvaline	Peptide	Gamma-glutamyl Amino Acid		HMDB11172
gamma-glutamylglutamate	Peptide	Gamma-glutamyl Amino Acid	C05282	HMDB11737
gamma-glutamylisoleucine*	Peptide	Gamma-glutamyl Amino Acid		HMDB11170
gamma-glutamyl-alpha-lysine	Peptide	Gamma-glutamyl Amino Acid
gamma-glutamylthreonine	Peptide	Gamma-glutamyl Amino Acid		HMDB29159
gamma-glutamyl-epsilon-lysine	Peptide	Gamma-glutamyl Amino Acid		HMDB03869
gamma-glutamylmethionine	Peptide	Gamma-glutamyl Amino Acid		HMDB29155
gamma-glutamylglycine	Peptide	Gamma-glutamyl Amino Acid		HMDB11667
gamma-glutamylcitrulline*	Peptide	Gamma-glutamyl Amino Acid
gamma-glutamylglutamine	Peptide	Gamma-glutamyl Amino Acid	C05283	HMDB11738
gamma-glutamylhistidine	Peptide	Gamma-glutamyl Amino Acid
N-methylpipecolate	Xenobiotics	Bacterial/Fungal
3-phenylpropionate (hydrocinnamate)	Xenobiotics	Benzoate Metabolism	C05629	HMDB00764
benzoate	Xenobiotics	Benzoate Metabolism	C00180	HMDB01870
hippurate	Xenobiotics	Benzoate Metabolism	C01586	HMDB00714
4-methylcatechol sulfate	Xenobiotics	Benzoate Metabolism
4-ethylcatechol sulfate	Xenobiotics	Benzoate Metabolism
p-hydroxybenzaldehyde	Xenobiotics	Benzoate Metabolism	C00633	HMDB11718
phenylpropionylglycine	Xenobiotics	Benzoate Metabolism		HMDB00860
4-ethylphenol glucuronide	Xenobiotics	Benzoate Metabolism
4-ethylphenyl sulfate	Xenobiotics	Benzoate Metabolism	C13637	HMDB62551
4-vinylphenol sulfate	Xenobiotics	Benzoate Metabolism	C05627	HMDB62775
4-allylcatechol sulfate	Xenobiotics	Benzoate Metabolism
3-(3-hydroxyphenyl)propionate	Xenobiotics	Benzoate Metabolism	C11457	HMDB00375
3-(3-hydroxyphenyl)propionate sulfate	Xenobiotics	Benzoate Metabolism
catechol sulfate	Xenobiotics	Benzoate Metabolism		HMDB59724
3-(4-hydroxyphenyl)propionate	Xenobiotics	Benzoate Metabolism	C01744	HMDB02199
4-acetylphenyl sulfate	Xenobiotics	Benzoate Metabolism
3-(2-hydroxyphenyl)propionate	Xenobiotics	Benzoate Metabolism	C01198	HMDB33752
3-hydroxybenzoate	Xenobiotics	Benzoate Metabolism	C00587	HMDB02466
3-methyl catechol sulfate (1)	Xenobiotics	Benzoate Metabolism
p-cresol sulfate	Xenobiotics	Benzoate Metabolism		HMDB11635
o-cresol sulfate	Xenobiotics	Benzoate Metabolism
2-methoxyhydroquinone sulfate (1)	Xenobiotics	Benzoate Metabolism
3-methoxycatechol sulfate (1)	Xenobiotics	Benzoate Metabolism
2-ethylphenylsulfate	Xenobiotics	Benzoate Metabolism
2-methoxyhydroquinone sulfate (2)	Xenobiotics	Benzoate Metabolism
guaiacol sulfate	Xenobiotics	Benzoate Metabolism		HMDB60013
2-hydroxyhippurate (salicylurate)	Xenobiotics	Benzoate Metabolism	C07588	HMDB00840
4-hydroxybenzoate	Xenobiotics	Benzoate Metabolism	C00156	HMDB00500
methyl-4-hydroxybenzoate sulfate	Xenobiotics	Benzoate Metabolism
3-hydroxyhippurate	Xenobiotics	Benzoate Metabolism		HMDB06116
4-methylguaiacol sulfate	Xenobiotics	Benzoate Metabolism
4-hydroxyhippurate	Xenobiotics	Benzoate Metabolism		HMDB13678
O-sulfo-L-tyrosine	Xenobiotics	Chemical
iminodiacetate (IDA)	Xenobiotics	Chemical	C19911	HMDB11753
4-chlorobenzoic acid	Xenobiotics	Chemical
EDTA	Xenobiotics	Chemical	C00284	HMDB15109
sulfate*	Xenobiotics	Chemical	C00059	HMDB01448
perfluorooctanesulfonate (PFOS)	Xenobiotics	Chemical	C18142	HMDB59586
4-methylbenzenesulfonate	Xenobiotics	Chemical	C06677
thioproline	Xenobiotics	Chemical
3,5-dichloro-2,6-dihydroxybenzoic acid	Xenobiotics	Chemical
2-naphthol sulfate	Xenobiotics	Chemical
ectoine	Xenobiotics	Chemical	C06231
methylnaphthyl sulfate (1)*	Xenobiotics	Chemical
3-hydroxypyridine sulfate	Xenobiotics	Chemical
4-acetamidobenzoate	Xenobiotics	Chemical	D03836
6-hydroxyindole sulfate	Xenobiotics	Chemical
3-hydroxy-2-methylpyridine sulfate	Xenobiotics	Chemical
dimethyl sulfone	Xenobiotics	Chemical	C11142	HMDB04983
4-hydroxycoumarin	Xenobiotics	Drug - Cardiovascular	C20414
hydroquinone sulfate	Xenobiotics	Drug - Topical Agents	C00530	HMDB02434
2,6-dihydroxybenzoic acid	Xenobiotics	Drug - Topical Agents		HMDB13676
salicylate	Xenobiotics	Drug - Topical Agents	C00805	HMDB01895
cinnamate	Xenobiotics	Food Component/Plant	C00423	HMDB00930
2-aminophenol sulfate	Xenobiotics	Food Component/Plant		HMDB61116
4-acetylcatechol sulfate (1)	Xenobiotics	Food Component/Plant
4-allylphenol sulfate	Xenobiotics	Food Component/Plant
2-keto-3-deoxy-gluconate	Xenobiotics	Food Component/Plant	C00204	HMDB01353
tartarate	Xenobiotics	Food Component/Plant	C00898	HMDB00956
histidine betaine (hercynine)*	Xenobiotics	Food Component/Plant
3-indoleglyoxylic acid	Xenobiotics	Food Component/Plant
dihydrocaffeate sulfate (2)	Xenobiotics	Food Component/Plant
2-acetamidophenol sulfate	Xenobiotics	Food Component/Plant
2,8-quinolinediol sulfate	Xenobiotics	Food Component/Plant
enterolactone sulfate	Xenobiotics	Food Component/Plant
umbelliferone sulfate	Xenobiotics	Food Component/Plant
daidzein 7-O-glucuronide	Xenobiotics	Food Component/Plant		HMDB41718
vanillic acid glycine	Xenobiotics	Food Component/Plant		HMDB60026
equol glucuronide	Xenobiotics	Food Component/Plant
tartronate (hydroxymalonate)	Xenobiotics	Food Component/Plant	C02287	HMDB35227
mannonate*	Xenobiotics	Food Component/Plant
4-vinylguaiacol sulfate	Xenobiotics	Food Component/Plant
3-hydroxycinnamate	Xenobiotics	Food Component/Plant	C12621	HMDB01713
equol sulfate	Xenobiotics	Food Component/Plant
methyl glucopyranoside (alpha + beta)	Xenobiotics	Food Component/Plant
quinate	Xenobiotics	Food Component/Plant	C00296	HMDB03072
cinnamoylglycine	Xenobiotics	Food Component/Plant		HMDB11621
4-hydroxycinnamate	Xenobiotics	Food Component/Plant	C00811	HMDB02035
N-(2-furoyl)glycine	Xenobiotics	Food Component/Plant		HMDB00439
ethyl beta-glucopyranoside	Xenobiotics	Food Component/Plant
ethyl alpha-glucopyranoside	Xenobiotics	Food Component/Plant
eugenol sulfate	Xenobiotics	Food Component/Plant
homostachydrine*	Xenobiotics	Food Component/Plant	C08283	HMDB33433
stachydrine	Xenobiotics	Food Component/Plant	C10172	HMDB04827
3-hydroxycinnamate sulfate	Xenobiotics	Food Component/Plant
pyrraline	Xenobiotics	Food Component/Plant		HMDB33143
ergothioneine	Xenobiotics	Food Component/Plant	C05570	HMDB03045
erythritol	Xenobiotics	Food Component/Plant	C00503	HMDB02994
3-formylindole	Xenobiotics	Food Component/Plant	C08493	HMDB29737
2-piperidinone	Xenobiotics	Food Component/Plant		HMDB11749
dihydroferulate	Xenobiotics	Food Component/Plant
betonicine	Xenobiotics	Food Component/Plant	C08269	HMDB29412
thymol sulfate	Xenobiotics	Food Component/Plant	C09908	HMDB01878
ferulic acid 4-sulfate	Xenobiotics	Food Component/Plant		HMDB29200
methyl indole-3-acetate	Xenobiotics	Food Component/Plant		HMDB29738
dihydroferulic acid sulfate	Xenobiotics	Food Component/Plant		HMDB41724
caffeic acid sulfate	Xenobiotics	Food Component/Plant		HMDB41708
2,3-dihydroxyisovalerate	Xenobiotics	Food Component/Plant	C04039	HMDB12141
gluconate	Xenobiotics	Food Component/Plant	C00257	HMDB00625
indolin-2-one	Xenobiotics	Food Component/Plant	C12312
X - 24295	Unknown	Unknown
X - 14056	Unknown	Unknown
X - 25518	Unknown	Unknown
X - 16580	Unknown	Unknown
X - 13553	Unknown	Unknown
X - 24548	Unknown	Unknown
X - 22776	Unknown	Unknown
X - 13684	Unknown	Unknown
X - 17325	Unknown	Unknown
X - 21353	Unknown	Unknown
X - 17335	Unknown	Unknown
X - 23026	Unknown	Unknown
X - 19438	Unknown	Unknown
X - 24435	Unknown	Unknown
X - 17367	Unknown	Unknown
X - 11787	Unknown	Unknown
X - 24699	Unknown	Unknown
X - 21351	Unknown	Unknown
X - 15666	Unknown	Unknown
X - 25802	Unknown	Unknown
X - 23639	Unknown	Unknown
X - 23518	Unknown	Unknown
X - 25265	Unknown	Unknown
X - 16938	Unknown	Unknown
X - 26035	Unknown	Unknown
X - 23782	Unknown	Unknown
X - 25509	Unknown	Unknown
X - 24736	Unknown	Unknown
X - 21842	Unknown	Unknown
X - 24243	Unknown	Unknown
X - 12214	Unknown	Unknown
X - 23593	Unknown	Unknown
X - 24608	Unknown	Unknown
X - 16576	Unknown	Unknown
X - 25519	Unknown	Unknown
X - 26097	Unknown	Unknown
X - 11852	Unknown	Unknown
X - 25957	Unknown	Unknown
X - 23587	Unknown	Unknown
X - 25516	Unknown	Unknown
X - 15461	Unknown	Unknown
X - 23890	Unknown	Unknown
X - 12726	Unknown	Unknown
X - 21796	Unknown	Unknown
X - 12544	Unknown	Unknown
X - 21928	Unknown	Unknown
X - 13835	Unknown	Unknown
X - 22802	Unknown	Unknown
X - 12101	Unknown	Unknown
X - 21607	Unknown	Unknown
X - 24952	Unknown	Unknown
X - 12104	Unknown	Unknown
X - 22509	Unknown	Unknown
X - 25422	Unknown	Unknown
X - 22162	Unknown	Unknown
X - 19141	Unknown	Unknown
X - 12822	Unknown	Unknown
X - 17010	Unknown	Unknown
X - 25371	Unknown	Unknown
X - 23636	Unknown	Unknown
X - 23654	Unknown	Unknown
X - 24425	Unknown	Unknown
X - 15728	Unknown	Unknown
X - 25420	Unknown	Unknown
X - 12193	Unknown	Unknown
X - 12027	Unknown	Unknown
X - 16932	Unknown	Unknown
X - 12680	Unknown	Unknown
X - 17137	Unknown	Unknown
X - 15664	Unknown	Unknown
X - 21788	Unknown	Unknown
X - 12306	Unknown	Unknown
X - 11381	Unknown	Unknown
X - 21286	Unknown	Unknown
X - 24456	Unknown	Unknown
X - 11795	Unknown	Unknown
X - 18345	Unknown	Unknown
X - 17354	Unknown	Unknown
X - 25948	Unknown	Unknown
X - 21258	Unknown	Unknown
X - 13846	Unknown	Unknown
X - 16124	Unknown	Unknown
X - 25419	Unknown	Unknown
X - 25455	Unknown	Unknown
X - 23025	Unknown	Unknown
X - 11850	Unknown	Unknown
X - 23659	Unknown	Unknown
X - 25454	Unknown	Unknown
X - 18059	Unknown	Unknown
X - 18899	Unknown	Unknown
X - 25279	Unknown	Unknown
X - 25267	Unknown	Unknown
X - 21752	Unknown	Unknown
X - 12411	Unknown	Unknown
X - 23644	Unknown	Unknown
X - 12262	Unknown	Unknown
X - 24241	Unknown	Unknown
X - 24970	Unknown	Unknown
X - 12730	Unknown	Unknown
X - 12126	Unknown	Unknown
X - 12261	Unknown	Unknown
X - 23739	Unknown	Unknown
X - 12216	Unknown	Unknown
X - 25520	Unknown	Unknown
X - 12013	Unknown	Unknown
X - 18913	Unknown	Unknown
X - 21310	Unknown	Unknown
X - 07765	Unknown	Unknown
X - 25172	Unknown	Unknown
X - 24737	Unknown	Unknown
X - 25343	Unknown	Unknown
X - 16964	Unknown	Unknown
X - 23038	Unknown	Unknown
X - 12221	Unknown	Unknown
X - 22771	Unknown	Unknown
X - 12462	Unknown	Unknown
X - 13729	Unknown	Unknown
X - 18779	Unknown	Unknown
X - 12100	Unknown	Unknown
X - 11843	Unknown	Unknown
X - 21733	Unknown	Unknown
X - 23665	Unknown	Unknown
X - 21807	Unknown	Unknown
