# Supplementary material for: Metabolic Predictors of Equine Performance in Endurance Racing
Source: Metabolites. 2021 Jan 31;11(2):82. doi: 10.3390/metabo11020082 (PMC7912089; doi:10.3390/metabo11020082)
Supplement: Supplementary file 1 [file metabolites-11-00082-s001.zip › SupplementaryTabele3.xlsx]

## Sheet: Sheet1
Metabolite	Super-pathway	Sub-pathway	Effect	p-value
N-methylalanine	Amino Acid	Alanine and Aspartate Metabolism	-1.31002	7.09622e-17
asparagine	Amino Acid	Alanine and Aspartate Metabolism	-1.56075	3.80423e-26
creatine	Amino Acid	Creatine Metabolism	1.08664	3.43541e-12
guanidinoacetate	Amino Acid	Creatine Metabolism	-1.30193	8.02613e-17
alpha-ketoglutaramate	Amino Acid	Glutamate Metabolism	1.29183	1.64812e-16
glutamine	Amino Acid	Glutamate Metabolism	-1.46311	3.27328e-22
carboxyethyl-GABA	Amino Acid	Glutamate Metabolism	1.21643	2.80317e-14
4-hydroxyglutamate	Amino Acid	Glutamate Metabolism	0.692147	5.63118e-05
S-1-pyrroline-5-carboxylate	Amino Acid	Glutamate Metabolism	-1.44422	3.5431e-21
cysteine-glutathione disulfide	Amino Acid	Glutathione Metabolism	1.24756	2.94224e-15
5-oxoproline	Amino Acid	Glutathione Metabolism	-1.06873	1.03749e-10
2-aminobutyrate	Amino Acid	Glutathione Metabolism	-0.741213	1.48695e-05
N-acetylserine	Amino Acid	Glycine, Serine and Threonine Metabolism	0.956324	3.018e-09
N-acetylthreonine	Amino Acid	Glycine, Serine and Threonine Metabolism	0.728443	8.75533e-06
N-acetylglycine	Amino Acid	Glycine, Serine and Threonine Metabolism	1.68087	2.38686e-34
glycine	Amino Acid	Glycine, Serine and Threonine Metabolism	-1.19658	8.56133e-14
serine	Amino Acid	Glycine, Serine and Threonine Metabolism	-1.57959	1.89607e-27
sarcosine	Amino Acid	Glycine, Serine and Threonine Metabolism	-1.14763	2.16008e-12
betaine	Amino Acid	Glycine, Serine and Threonine Metabolism	-1.30327	1.11331e-16
guanidinosuccinate	Amino Acid	Guanidino and Acetamido Metabolism	0.871978	1.85963e-07
4-guanidinobutanoate	Amino Acid	Guanidino and Acetamido Metabolism	-1.22939	8.19482e-15
imidazole lactate	Amino Acid	Histidine Metabolism	0.917924	5.30412e-09
3-methylhistidine	Amino Acid	Histidine Metabolism	-1.11656	2.82212e-12
anserine	Amino Acid	Histidine Metabolism	0.965849	5.51738e-09
carnosine	Amino Acid	Histidine Metabolism	0.954689	1.04361e-08
4-imidazoleacetate	Amino Acid	Histidine Metabolism	-0.766008	5.17801e-06
homocarnosine	Amino Acid	Histidine Metabolism	1.15936	2.83141e-13
1-methyl-4-imidazoleacetate	Amino Acid	Histidine Metabolism	0.698825	4.41883e-05
1-ribosyl-imidazoleacetate	Amino Acid	Histidine Metabolism	1.15881	7.69416e-13
1-methyl-5-imidazoleacetate	Amino Acid	Histidine Metabolism	1.22754	1.47225e-14
hydantoin-5-propionate	Amino Acid	Histidine Metabolism	1.26838	9.71052e-16
histidine	Amino Acid	Histidine Metabolism	-1.44046	4.8509e-21
imidazole propionate	Amino Acid	Histidine Metabolism	1.10118	2.20886e-11
formiminoglutamate	Amino Acid	Histidine Metabolism	1.42577	2.12038e-20
alpha-hydroxyisocaproate	Amino Acid	Leucine, Isoleucine and Valine Metabolism	0.772389	3.18298e-06
isovalerate (C5)	Amino Acid	Leucine, Isoleucine and Valine Metabolism	-1.27077	5.10716e-16
3-methyl-2-oxobutyrate	Amino Acid	Leucine, Isoleucine and Valine Metabolism	1.35549	1.49205e-19
2-methylbutyrylcarnitine (C5)	Amino Acid	Leucine, Isoleucine and Valine Metabolism	0.81694	1.30653e-06
3-hydroxyisobutyrate	Amino Acid	Leucine, Isoleucine and Valine Metabolism	1.39392	4.35101e-20
3-methyl-2-oxovalerate	Amino Acid	Leucine, Isoleucine and Valine Metabolism	1.11256	2.84106e-12
2,3-dihydroxy-2-methylbutyrate	Amino Acid	Leucine, Isoleucine and Valine Metabolism	1.25842	1.69197e-15
isobutyrylcarnitine (C4)	Amino Acid	Leucine, Isoleucine and Valine Metabolism	0.871077	2.15373e-07
4-methyl-2-oxopentanoate	Amino Acid	Leucine, Isoleucine and Valine Metabolism	1.56108	2.54335e-26
3-methylglutaconate	Amino Acid	Leucine, Isoleucine and Valine Metabolism	1.65548	1.29896e-31
isoleucine	Amino Acid	Leucine, Isoleucine and Valine Metabolism	-1.15303	1.11693e-12
isovalerylcarnitine (C5)	Amino Acid	Leucine, Isoleucine and Valine Metabolism	1.10537	1.4395e-11
1-carboxyethylvaline	Amino Acid	Leucine, Isoleucine and Valine Metabolism	1.5282	4.02347e-25
beta-hydroxyisovalerate	Amino Acid	Leucine, Isoleucine and Valine Metabolism	0.967636	1.71114e-09
ethylmalonate	Amino Acid	Leucine, Isoleucine and Valine Metabolism	1.80271	4.33625e-42
valine	Amino Acid	Leucine, Isoleucine and Valine Metabolism	-0.944138	1.15187e-08
1-carboxyethylleucine	Amino Acid	Leucine, Isoleucine and Valine Metabolism	1.51276	8.20851e-24
1-carboxyethylisoleucine	Amino Acid	Leucine, Isoleucine and Valine Metabolism	1.22029	2.36622e-14
tiglyl carnitine (C5)	Amino Acid	Leucine, Isoleucine and Valine Metabolism	0.924023	3.77361e-08
N,N,N-trimethyl-5-aminovalerate	Amino Acid	Lysine Metabolism	0.871285	1.48628e-08
pipecolate	Amino Acid	Lysine Metabolism	-1.31178	1.41396e-17
6-oxopiperidine-2-carboxylate	Amino Acid	Lysine Metabolism	0.868229	2.51839e-07
N,N-dimethyl-5-aminovalerate	Amino Acid	Lysine Metabolism	0.999373	1.62405e-09
5-(galactosylhydroxy)-L-lysine	Amino Acid	Lysine Metabolism	1.32702	2.12047e-17
hydroxy-N6,N6,N6-trimethyllysine	Amino Acid	Lysine Metabolism	-0.810877	2.18233e-06
N6-methyllysine	Amino Acid	Lysine Metabolism	-1.48373	1.91851e-22
2-oxoadipate	Amino Acid	Lysine Metabolism	1.71999	7.98475e-36
2-aminoadipate	Amino Acid	Lysine Metabolism	1.40509	1.46705e-19
N-formylmethionine	Amino Acid	Methionine, Cysteine, SAM and Taurine Metabolism	0.69981	3.56618e-06
methionine sulfone	Amino Acid	Methionine, Cysteine, SAM and Taurine Metabolism	-1.02225	2.02768e-10
2,3-dihydroxy-5-methylthio-4-pentenoate (DMTPA)	Amino Acid	Methionine, Cysteine, SAM and Taurine Metabolism	1.42399	2.30135e-21
succinoyltaurine	Amino Acid	Methionine, Cysteine, SAM and Taurine Metabolism	1.661	4.57838e-32
hypotaurine	Amino Acid	Methionine, Cysteine, SAM and Taurine Metabolism	0.839575	4.45147e-07
5-methylthioribose	Amino Acid	Methionine, Cysteine, SAM and Taurine Metabolism	1.28487	5.27342e-16
cysteine	Amino Acid	Methionine, Cysteine, SAM and Taurine Metabolism	1.16533	8.66334e-13
cystathionine	Amino Acid	Methionine, Cysteine, SAM and Taurine Metabolism	1.4571	6.2022e-22
taurine	Amino Acid	Methionine, Cysteine, SAM and Taurine Metabolism	1.34585	2.55926e-18
S-methylcysteine	Amino Acid	Methionine, Cysteine, SAM and Taurine Metabolism	-1.11022	8.34266e-12
methionine sulfoxide	Amino Acid	Methionine, Cysteine, SAM and Taurine Metabolism	-1.22705	6.33001e-15
methionine	Amino Acid	Methionine, Cysteine, SAM and Taurine Metabolism	-1.01942	3.24628e-10
S-methylmethionine	Amino Acid	Methionine, Cysteine, SAM and Taurine Metabolism	-0.735505	8.60133e-06
phenyllactate (PLA)	Amino Acid	Phenylalanine Metabolism	1.24329	3.49008e-15
phenylalanine	Amino Acid	Phenylalanine Metabolism	-0.811592	1.64858e-06
N-acetylphenylalanine	Amino Acid	Phenylalanine Metabolism	0.731917	2.18253e-05
phenylpyruvate	Amino Acid	Phenylalanine Metabolism	-0.860648	2.43311e-07
1-carboxyethylphenylalanine	Amino Acid	Phenylalanine Metabolism	1.53898	7.34824e-25
4-hydroxyphenylacetate	Amino Acid	Phenylalanine Metabolism	0.995427	1.37422e-09
C-glycosyltryptophan	Amino Acid	Tryptophan Metabolism	1.23772	6.64566e-15
kynurenate	Amino Acid	Tryptophan Metabolism	1.22105	2.14761e-14
N-formylanthranilic acid	Amino Acid	Tryptophan Metabolism	0.911086	5.36372e-08
tryptophan	Amino Acid	Tryptophan Metabolism	-1.08482	4.36641e-11
xanthurenate	Amino Acid	Tryptophan Metabolism	1.25941	4.00172e-15
6-bromotryptophan	Amino Acid	Tryptophan Metabolism	-1.18032	1.55681e-13
picolinate	Amino Acid	Tryptophan Metabolism	0.709235	1.80554e-05
3-methoxytyrosine	Amino Acid	Tyrosine Metabolism	-1.31307	7.42697e-17
catechol glucuronide	Amino Acid	Tyrosine Metabolism	-0.996198	2.01801e-09
phenol sulfate	Amino Acid	Tyrosine Metabolism	-0.810546	1.77524e-06
thyroxine	Amino Acid	Tyrosine Metabolism	-0.709305	3.75271e-05
4-hydroxyphenylpyruvate	Amino Acid	Tyrosine Metabolism	-1.03356	2.72826e-10
3,4-dihydroxyphenylacetate sulfate	Amino Acid	Tyrosine Metabolism	-0.768613	7.68697e-06
N-acetyltyrosine	Amino Acid	Tyrosine Metabolism	1.03064	5.77179e-10
3-(4-hydroxyphenyl)lactate (HPLA)	Amino Acid	Tyrosine Metabolism	1.5903	3.2138e-27
hydroxyproline	Amino Acid	Urea cycle; Arginine and Proline Metabolism	-1.60661	2.34436e-30
N,N,N-trimethyl-alanylproline betaine (TMAP)	Amino Acid	Urea cycle; Arginine and Proline Metabolism	1.65417	1.62101e-31
3-amino-2-piperidone	Amino Acid	Urea cycle; Arginine and Proline Metabolism	-1.27336	7.7961e-17
2-oxoarginine	Amino Acid	Urea cycle; Arginine and Proline Metabolism	-1.39767	3.56555e-20
ornithine	Amino Acid	Urea cycle; Arginine and Proline Metabolism	-1.34258	2.94845e-18
citrulline	Amino Acid	Urea cycle; Arginine and Proline Metabolism	-1.43189	9.74459e-22
homocitrulline	Amino Acid	Urea cycle; Arginine and Proline Metabolism	0.870101	5.03117e-08
proline	Amino Acid	Urea cycle; Arginine and Proline Metabolism	-1.65979	4.27572e-31
arginine	Amino Acid	Urea cycle; Arginine and Proline Metabolism	-1.49922	4.06265e-23
dimethylarginine (ADMA + SDMA)	Amino Acid	Urea cycle; Arginine and Proline Metabolism	-1.33305	4.73502e-18
erythronate	Carbohydrate	Aminosugar Metabolism	0.795637	8.06454e-07
N-acetylglucosaminylasparagine	Carbohydrate	Aminosugar Metabolism	0.84635	2.23055e-07
glucuronate	Carbohydrate	Aminosugar Metabolism	0.725854	1.75686e-05
N-glycolylneuraminate	Carbohydrate	Aminosugar Metabolism	0.965428	8.48307e-09
N-acetylneuraminate	Carbohydrate	Aminosugar Metabolism	1.5042	1.01257e-23
sucrose	Carbohydrate	Disaccharides and Oligosaccharides	1.16953	3.67981e-13
fructose	Carbohydrate	Fructose, Mannose and Galactose Metabolism	-0.884034	1.10488e-07
mannitol/sorbitol	Carbohydrate	Fructose, Mannose and Galactose Metabolism	0.896058	1.0979e-07
mannose	Carbohydrate	Fructose, Mannose and Galactose Metabolism	-1.37104	1.22839e-18
lactate	Carbohydrate	Glycolysis, Gluconeogenesis, and Pyruvate Metabolism	1.67862	1.57023e-32
glucose	Carbohydrate	Glycolysis, Gluconeogenesis, and Pyruvate Metabolism	-1.0772	6.15211e-11
3-phosphoglycerate	Carbohydrate	Glycolysis, Gluconeogenesis, and Pyruvate Metabolism	0.858421	2.43262e-07
pyruvate	Carbohydrate	Glycolysis, Gluconeogenesis, and Pyruvate Metabolism	1.19814	1.37292e-13
ribitol	Carbohydrate	Pentose Metabolism	0.766702	7.34559e-06
oxalate (ethanedioate)	Cofactors and Vitamins	Ascorbate and Aldarate Metabolism	-0.807048	8.02883e-07
ascorbic acid 2-sulfate	Cofactors and Vitamins	Ascorbate and Aldarate Metabolism	1.02187	6.83487e-10
biliverdin	Cofactors and Vitamins	Hemoglobin and Porphyrin Metabolism	1.10376	1.84084e-11
heme	Cofactors and Vitamins	Hemoglobin and Porphyrin Metabolism	0.945103	1.69002e-08
bilirubin	Cofactors and Vitamins	Hemoglobin and Porphyrin Metabolism	0.724758	2.61649e-05
nicotinamide N-oxide	Cofactors and Vitamins	Nicotinate and Nicotinamide Metabolism	-0.998621	6.84106e-11
nicotinamide	Cofactors and Vitamins	Nicotinate and Nicotinamide Metabolism	-1.04433	4.30925e-11
trigonelline (N'-methylnicotinate)	Cofactors and Vitamins	Nicotinate and Nicotinamide Metabolism	-1.05847	1.17183e-11
pantothenate (Vitamin B5)	Cofactors and Vitamins	Pantothenate and CoA Metabolism	-1.13371	1.29618e-13
retinol (Vitamin A)	Cofactors and Vitamins	Vitamin A Metabolism	-0.695051	4.46336e-05
succinylcarnitine (C4-DC)	Energy	TCA Cycle	1.5547	1.18172e-25
2-methylcitrate/homocitrate	Energy	TCA Cycle	0.727288	2.724e-05
carnitine	Lipid	Carnitine Metabolism	0.701376	3.91686e-05
N-stearoyl-sphingosine (d18:1/18:0)	Lipid	Ceramides	1.00836	7.23107e-10
corticosterone	Lipid	Corticosteroids	1.54966	1.74405e-25
palmitoyl dihydrosphingomyelin (d18:0/16:0)	Lipid	Dihydrosphingomyelins	-0.717194	3.14972e-05
linoleoyl ethanolamide	Lipid	Endocannabinoid	1.37362	4.40409e-20
palmitoyl ethanolamide	Lipid	Endocannabinoid	0.812135	1.61195e-06
N-linoleoyltaurine	Lipid	Endocannabinoid	0.794235	3.58347e-06
N-stearoylserine	Lipid	Endocannabinoid	-0.960186	5.37045e-09
oleoyl ethanolamide	Lipid	Endocannabinoid	1.31718	1.33963e-17
suberoylcarnitine (C8-DC)	Lipid	Fatty Acid Metabolism (Acyl Carnitine, Dicarboxylate)	1.29738	1.31479e-16
adipoylcarnitine (C6-DC)	Lipid	Fatty Acid Metabolism (Acyl Carnitine, Dicarboxylate)	1.47341	1.31809e-22
pimeloylcarnitine/3-methyladipoylcarnitine (C7-DC)	Lipid	Fatty Acid Metabolism (Acyl Carnitine, Dicarboxylate)	1.16899	3.84105e-13
myristoylcarnitine (C14)	Lipid	Fatty Acid Metabolism (Acyl Carnitine, Long Chain Saturated)	1.1356	4.29803e-12
palmitoylcarnitine (C16)	Lipid	Fatty Acid Metabolism (Acyl Carnitine, Long Chain Saturated)	1.73658	2.66946e-36
stearoylcarnitine (C18)	Lipid	Fatty Acid Metabolism (Acyl Carnitine, Long Chain Saturated)	1.47663	3.17508e-22
decanoylcarnitine (C10)	Lipid	Fatty Acid Metabolism (Acyl Carnitine, Medium Chain)	1.72904	9.41335e-37
laurylcarnitine (C12)	Lipid	Fatty Acid Metabolism (Acyl Carnitine, Medium Chain)	1.83601	1.02946e-45
octanoylcarnitine (C8)	Lipid	Fatty Acid Metabolism (Acyl Carnitine, Medium Chain)	1.63356	1.12638e-29
hexanoylcarnitine (C6)	Lipid	Fatty Acid Metabolism (Acyl Carnitine, Medium Chain)	1.70839	2.0576e-34
oleoylcarnitine (C18:1)	Lipid	Fatty Acid Metabolism (Acyl Carnitine, Monounsaturated)	1.74142	2.49775e-37
palmitoleoylcarnitine (C16:1)	Lipid	Fatty Acid Metabolism (Acyl Carnitine, Monounsaturated)	1.78873	8.95928e-41
cis-4-decenoylcarnitine (C10:1)	Lipid	Fatty Acid Metabolism (Acyl Carnitine, Monounsaturated)	1.75087	1.05815e-37
myristoleoylcarnitine (C14:1)	Lipid	Fatty Acid Metabolism (Acyl Carnitine, Monounsaturated)	1.81843	2.8768e-43
undecenoylcarnitine (C11:1)	Lipid	Fatty Acid Metabolism (Acyl Carnitine, Monounsaturated)	1.79679	6.21809e-42
5-dodecenoylcarnitine (C12:1)	Lipid	Fatty Acid Metabolism (Acyl Carnitine, Monounsaturated)	1.80891	2.12212e-42
linolenoylcarnitine (C18:3)	Lipid	Fatty Acid Metabolism (Acyl Carnitine, Polyunsaturated)	1.51655	1.41828e-24
linoleoylcarnitine (C18:2)	Lipid	Fatty Acid Metabolism (Acyl Carnitine, Polyunsaturated)	1.63237	5.16437e-30
acetylcarnitine (C2)	Lipid	Fatty Acid Metabolism (Acyl Carnitine, Short Chain)	1.45226	9.02412e-22
linoleoylcholine	Lipid	Fatty Acid Metabolism (Acyl Choline)	-1.12852	1.11764e-12
stearoylcholine	Lipid	Fatty Acid Metabolism (Acyl Choline)	-1.04664	1.61543e-10
palmitoylcholine	Lipid	Fatty Acid Metabolism (Acyl Choline)	-1.24243	7.28353e-15
N-linoleoylglycine	Lipid	Fatty Acid Metabolism (Acyl Glycine)	1.34423	3.36273e-18
hexanoylglycine (C6)	Lipid	Fatty Acid Metabolism (Acyl Glycine)	1.41287	3.87573e-20
propionylcarnitine (C3)	Lipid	Fatty Acid Metabolism (also BCAA Metabolism)	0.976362	2.67863e-09
butyrylcarnitine (C4)	Lipid	Fatty Acid Metabolism (also BCAA Metabolism)	1.57015	9.32945e-27
butyrylglycine (C4)	Lipid	Fatty Acid Metabolism (also BCAA Metabolism)	1.18226	1.79587e-13
2-aminoheptanoate	Lipid	Fatty Acid, Amino	-1.18764	1.80539e-13
(12 or 13)-methylmyristate (a15:0 or i15:0)	Lipid	Fatty Acid, Branched	0.98431	7.48021e-10
(16 or 17)-methylstearate (a19:0 or i19:0)	Lipid	Fatty Acid, Branched	1.22314	6.61294e-15
(14 or 15)-methylpalmitate (a17:0 or i17:0)	Lipid	Fatty Acid, Branched	1.44455	8.64883e-22
3-hydroxyadipate	Lipid	Fatty Acid, Dicarboxylate	1.03343	3.95835e-10
octadecanedioate (C18)	Lipid	Fatty Acid, Dicarboxylate	1.24302	4.14622e-15
tridecenedioate (C13:1-DC)	Lipid	Fatty Acid, Dicarboxylate	1.68692	2.54471e-33
octadecenedioate (C18:1-DC)	Lipid	Fatty Acid, Dicarboxylate	1.5082	2.16992e-24
heptadecanedioate (C17-DC)	Lipid	Fatty Acid, Dicarboxylate	1.64342	4.83678e-31
tetradecadienedioate (C14:2-DC)	Lipid	Fatty Acid, Dicarboxylate	1.46483	4.70904e-22
pimelate (C7-DC)	Lipid	Fatty Acid, Dicarboxylate	1.21429	2.63869e-14
branched chain 14:0 dicarboxylic acid	Lipid	Fatty Acid, Dicarboxylate	0.921742	4.84269e-08
dodecenedioate (C12:1-DC)	Lipid	Fatty Acid, Dicarboxylate	0.847213	5.1994e-07
azelate (C9-DC)	Lipid	Fatty Acid, Dicarboxylate	1.09116	2.39979e-11
maleate	Lipid	Fatty Acid, Dicarboxylate	-0.723598	2.31949e-05
hexadecanedioate (C16)	Lipid	Fatty Acid, Dicarboxylate	1.75415	1.2059e-37
3-hydroxydodecanedioate	Lipid	Fatty Acid, Dicarboxylate	1.47061	3.89618e-22
sebacate (C10-DC)	Lipid	Fatty Acid, Dicarboxylate	1.17484	3.59598e-13
hexadecenedioate (C16:1-DC)	Lipid	Fatty Acid, Dicarboxylate	1.73758	2.28616e-36
tetradecanedioate (C14)	Lipid	Fatty Acid, Dicarboxylate	1.79523	4.71779e-41
decadienedioic acid (C10:2-DC)	Lipid	Fatty Acid, Dicarboxylate	1.85082	6.60146e-47
suberate (C8-DC)	Lipid	Fatty Acid, Dicarboxylate	1.1428	1.84193e-12
glutarate (C5-DC)	Lipid	Fatty Acid, Dicarboxylate	1.00396	6.71931e-10
octadecadienedioate (C18:2-DC)	Lipid	Fatty Acid, Dicarboxylate	1.60983	2.56132e-28
2R,3R-dihydroxybutyrate	Lipid	Fatty Acid, Dihydroxy	1.482	6.9161e-25
9,10-DiHOME	Lipid	Fatty Acid, Dihydroxy	0.680101	5.57246e-05
2-hydroxybehenate	Lipid	Fatty Acid, Monohydroxy	0.726851	7.00186e-06
2-hydroxyoctanoate	Lipid	Fatty Acid, Monohydroxy	1.27941	3.647e-16
3-hydroxyoleate	Lipid	Fatty Acid, Monohydroxy	1.18068	3.225e-13
16-hydroxypalmitate	Lipid	Fatty Acid, Monohydroxy	1.58858	1.55987e-27
3-hydroxyhexanoate	Lipid	Fatty Acid, Monohydroxy	1.44827	7.55458e-22
5-hydroxyhexanoate	Lipid	Fatty Acid, Monohydroxy	1.19538	2.08712e-13
2-hydroxydecanoate	Lipid	Fatty Acid, Monohydroxy	0.824578	6.84211e-07
2-hydroxystearate	Lipid	Fatty Acid, Monohydroxy	-0.910193	2.03272e-08
glycerophosphoglycerol	Lipid	Glycerolipid Metabolism	1.46668	2.68438e-22
glycerol 3-phosphate	Lipid	Glycerolipid Metabolism	1.21473	3.95796e-14
glycerol	Lipid	Glycerolipid Metabolism	1.67978	1.60142e-32
myo-inositol	Lipid	Inositol Metabolism	0.760021	7.27806e-06
erucate (22:1n9)	Lipid	Long Chain Monounsaturated Fatty Acid	1.69206	1.41877e-33
10-nonadecenoate (19:1n9)	Lipid	Long Chain Monounsaturated Fatty Acid	1.66075	1.67766e-31
palmitoleate (16:1n7)	Lipid	Long Chain Monounsaturated Fatty Acid	1.6241	4.03902e-29
10-heptadecenoate (17:1n7)	Lipid	Long Chain Monounsaturated Fatty Acid	1.6383	6.86756e-30
eicosenoate (20:1n9 or 1n11)	Lipid	Long Chain Monounsaturated Fatty Acid	1.70337	3.50333e-34
myristoleate (14:1n5)	Lipid	Long Chain Monounsaturated Fatty Acid	1.47338	3.98539e-22
oleate/vaccenate (18:1)	Lipid	Long Chain Monounsaturated Fatty Acid	1.61054	1.39157e-28
docosapentaenoate (n6 DPA; 22:5n6)	Lipid	Long Chain Polyunsaturated Fatty Acid (n3 and n6)	0.887601	1.25752e-07
linoleate (18:2n6)	Lipid	Long Chain Polyunsaturated Fatty Acid (n3 and n6)	1.44255	1.0933e-21
eicosapentaenoate (EPA; 20:5n3)	Lipid	Long Chain Polyunsaturated Fatty Acid (n3 and n6)	0.931749	1.98194e-08
dihomolinoleate (20:2n6)	Lipid	Long Chain Polyunsaturated Fatty Acid (n3 and n6)	1.61758	1.36388e-29
hexadecadienoate (16:2n6)	Lipid	Long Chain Polyunsaturated Fatty Acid (n3 and n6)	1.40971	3.01487e-20
docosapentaenoate (DPA; 22:5n3)	Lipid	Long Chain Polyunsaturated Fatty Acid (n3 and n6)	1.50448	5.72198e-24
dihomolinolenate (20:3n3 or 3n6)	Lipid	Long Chain Polyunsaturated Fatty Acid (n3 and n6)	1.48108	1.0184e-22
stearidonate (18:4n3)	Lipid	Long Chain Polyunsaturated Fatty Acid (n3 and n6)	1.41639	1.91277e-20
heptadecatrienoate (17:3)	Lipid	Long Chain Polyunsaturated Fatty Acid (n3 and n6)	1.37441	7.70031e-19
linolenate (18:3n3 or 3n6)	Lipid	Long Chain Polyunsaturated Fatty Acid (n3 and n6)	1.35802	3.69758e-18
hexadecatrienoate (16:3n3)	Lipid	Long Chain Polyunsaturated Fatty Acid (n3 and n6)	1.24526	1.06287e-14
docosadienoate (22:2n6)	Lipid	Long Chain Polyunsaturated Fatty Acid (n3 and n6)	1.68186	1.68255e-33
pentadecanoate (15:0)	Lipid	Long Chain Saturated Fatty Acid	1.46016	1.15171e-21
myristate (14:0)	Lipid	Long Chain Saturated Fatty Acid	1.472	5.23471e-22
margarate (17:0)	Lipid	Long Chain Saturated Fatty Acid	1.57785	6.50551e-27
palmitate (16:0)	Lipid	Long Chain Saturated Fatty Acid	1.59924	8.71357e-28
stearate (18:0)	Lipid	Long Chain Saturated Fatty Acid	1.04635	2.39865e-10
1-linoleoyl-GPC (18:2)	Lipid	Lysophospholipid	-1.1133	4.92696e-12
1-stearoyl-GPC (18:0)	Lipid	Lysophospholipid	-1.09282	1.46743e-11
1-palmitoyl-GPC (16:0)	Lipid	Lysophospholipid	-1.23056	8.919e-15
1-oleoyl-GPC (18:1)	Lipid	Lysophospholipid	-1.20842	4.38576e-14
1-linolenoyl-GPC (18:3)	Lipid	Lysophospholipid	-0.986411	1.92497e-09
1-linoleoyl-GPG (18:2)	Lipid	Lysophospholipid	0.933904	2.63048e-08
1-stearoyl-GPE (18:0)	Lipid	Lysophospholipid	-1.4463	1.6905e-21
1-linoleoyl-GPA (18:2)	Lipid	Lysophospholipid	-1.03568	2.41493e-10
1-linoleoyl-GPE (18:2)	Lipid	Lysophospholipid	-1.47741	1.65557e-22
1-oleoyl-GPE (18:1)	Lipid	Lysophospholipid	-1.5476	1.39377e-25
1-palmitoyl-GPE (16:0)	Lipid	Lysophospholipid	-1.52568	4.31457e-25
1-arachidonoyl-GPC (20:4)	Lipid	Lysophospholipid	-0.929002	3.12614e-08
1-oleoyl-GPI (18:1)	Lipid	Lysophospholipid	-1.26314	1.17548e-15
1-stearoyl-GPI (18:0)	Lipid	Lysophospholipid	-0.946057	1.61602e-08
1-arachidonoyl-GPE (20:4n6)	Lipid	Lysophospholipid	-0.899638	1.11313e-07
1-linoleoyl-GPI (18:2)	Lipid	Lysophospholipid	-1.12195	8.52072e-12
2-stearoyl-GPE (18:0)	Lipid	Lysophospholipid	-1.26005	3.08089e-15
2-palmitoyl-GPC (16:0)	Lipid	Lysophospholipid	-1.21031	4.25085e-14
1-palmitoyl-GPI (16:0)	Lipid	Lysophospholipid	-1.15133	1.14233e-12
1-(1-enyl-oleoyl)-GPE (P-18:1)	Lipid	Lysoplasmalogen	-1.10082	7.33742e-12
1-(1-enyl-stearoyl)-GPE (P-18:0)	Lipid	Lysoplasmalogen	-1.05891	7.89454e-11
1-(1-enyl-palmitoyl)-GPE (P-16:0)	Lipid	Lysoplasmalogen	-1.15151	7.42586e-13
1-(1-enyl-palmitoyl)-GPC (P-16:0)	Lipid	Lysoplasmalogen	-1.05992	9.33013e-11
10-undecenoate (11:1n1)	Lipid	Medium Chain Fatty Acid	1.65809	3.16235e-32
caprate (10:0)	Lipid	Medium Chain Fatty Acid	0.895613	8.56754e-08
(2 or 3)-decenoate (10:1n7 or n8)	Lipid	Medium Chain Fatty Acid	1.00923	1.11605e-09
1-stearoyl-2-linoleoyl-GPC (18:0/18:2)	Lipid	Phosphatidylcholine (PC)	-0.689863	4.22547e-05
1-palmitoleoyl-2-linolenoyl-GPC (16:1/18:3)	Lipid	Phosphatidylcholine (PC)	1.33257	3.95242e-18
1-palmitoyl-2-linoleoyl-GPC (16:0/18:2)	Lipid	Phosphatidylcholine (PC)	-0.746492	8.33044e-06
1-palmitoleoyl-2-linoleoyl-GPC (16:1/18:2)	Lipid	Phosphatidylcholine (PC)	0.944562	2.20976e-08
1-palmitoyl-2-alpha-linolenoyl-GPC (16:0/18:3n3)	Lipid	Phosphatidylcholine (PC)	0.70643	1.33283e-05
1-stearoyl-2-oleoyl-GPE (18:0/18:1)	Lipid	Phosphatidylethanolamine (PE)	-1.31289	7.94102e-17
1-stearoyl-2-linoleoyl-GPE (18:0/18:2)	Lipid	Phosphatidylethanolamine (PE)	-1.36206	3.06937e-18
1-oleoyl-2-linoleoyl-GPE (18:1/18:2)	Lipid	Phosphatidylethanolamine (PE)	-1.49118	7.99988e-23
1,2-dilinoleoyl-GPE (18:2/18:2)	Lipid	Phosphatidylethanolamine (PE)	-1.33977	1.31469e-17
1-palmitoyl-2-linoleoyl-GPE (16:0/18:2)	Lipid	Phosphatidylethanolamine (PE)	-1.42211	2.42994e-20
1-palmitoyl-2-linoleoyl-GPI (16:0/18:2)	Lipid	Phosphatidylinositol (PI)	-1.01386	1.07173e-09
1-stearoyl-2-linoleoyl-GPI (18:0/18:2)	Lipid	Phosphatidylinositol (PI)	-1.02911	4.54511e-10
glycerophosphoethanolamine	Lipid	Phospholipid Metabolism	-0.80684	1.27417e-06
choline	Lipid	Phospholipid Metabolism	-1.33737	3.11474e-18
glycerophosphorylcholine (GPC)	Lipid	Phospholipid Metabolism	-1.22705	7.78754e-15
glycerophosphoinositol	Lipid	Phospholipid Metabolism	-1.01717	5.63432e-10
1-(1-enyl-stearoyl)-2-linoleoyl-GPE (P-18:0/18:2)	Lipid	Plasmalogen	-0.693399	5.00513e-05
1-(1-enyl-palmitoyl)-2-oleoyl-GPE (P-16:0/18:1)	Lipid	Plasmalogen	-0.944985	1.79198e-08
1-(1-enyl-palmitoyl)-2-linoleoyl-GPE (P-16:0/18:2)	Lipid	Plasmalogen	-0.907967	6.49809e-08
1-(1-enyl-stearoyl)-2-oleoyl-GPE (P-18:0/18:1)	Lipid	Plasmalogen	-0.807075	2.12448e-06
1-(1-enyl-palmitoyl)-2-palmitoleoyl-GPC (P-16:0/16:1)	Lipid	Plasmalogen	-0.820072	1.54117e-06
cholate	Lipid	Primary Bile Acid Metabolism	0.680341	3.98156e-05
5alpha-pregnan-3beta,20beta-diol disulfate	Lipid	Progestin Steroids	-0.697991	3.85709e-05
taurochenodeoxycholic acid 3-sulfate	Lipid	Secondary Bile Acid Metabolism	1.19457	1.01401e-13
taurocholenate sulfate	Lipid	Secondary Bile Acid Metabolism	1.45294	3.02929e-23
taurolithocholate	Lipid	Secondary Bile Acid Metabolism	0.948803	6.24808e-09
deoxycholate	Lipid	Secondary Bile Acid Metabolism	0.696525	5.01862e-05
butyrate/isobutyrate (4:0)	Lipid	Short Chain Fatty Acid	-1.34461	1.30456e-18
sphinganine-1-phosphate	Lipid	Sphingolipid Synthesis	1.26505	2.2625e-15
palmitoyl sphingomyelin (d18:1/16:0)	Lipid	Sphingomyelins	-0.97449	4.63626e-09
sphingomyelin (d18:1/22:1, d18:2/22:0, d16:1/24:1)	Lipid	Sphingomyelins	-0.772412	6.49869e-06
sphingomyelin (d18:1/17:0, d17:1/18:0, d19:1/16:0)	Lipid	Sphingomyelins	-0.817121	1.23438e-06
behenoyl sphingomyelin (d18:1/22:0)	Lipid	Sphingomyelins	-0.735783	2.02029e-05
lignoceroyl sphingomyelin (d18:1/24:0)	Lipid	Sphingomyelins	-0.824185	1.37461e-06
sphingomyelin (d18:1/21:0, d17:1/22:0, d16:1/23:0)	Lipid	Sphingomyelins	-0.732498	2.34643e-05
tricosanoyl sphingomyelin (d18:1/23:0)	Lipid	Sphingomyelins	-0.769469	7.24767e-06
sphingomyelin (d17:1/16:0, d18:1/15:0, d16:1/17:0)	Lipid	Sphingomyelins	-0.829164	9.86566e-07
stearoyl sphingomyelin (d18:1/18:0)	Lipid	Sphingomyelins	-0.731317	1.47797e-05
sphingomyelin (d18:1/20:0, d16:1/22:0)	Lipid	Sphingomyelins	-0.740594	1.48365e-05
sphingomyelin (d18:2/23:0, d18:1/23:1, d17:1/24:1)	Lipid	Sphingomyelins	-0.784696	5.11746e-06
sphingomyelin (d18:1/14:0, d16:1/16:0)	Lipid	Sphingomyelins	-0.791592	3.22596e-06
sphingomyelin (d18:1/24:1, d18:2/24:0)	Lipid	Sphingomyelins	-0.818091	1.8439e-06
cholesterol	Lipid	Sterol	-0.675575	5.74177e-05
allantoic acid	Nucleotide	Purine Metabolism, (Hypo)Xanthine/Inosine containing	0.872501	7.83824e-08
allantoin	Nucleotide	Purine Metabolism, (Hypo)Xanthine/Inosine containing	1.14462	7.56964e-13
urate	Nucleotide	Purine Metabolism, (Hypo)Xanthine/Inosine containing	1.44051	7.69034e-21
adenosine	Nucleotide	Purine Metabolism, Adenine containing	-1.22221	3.26953e-14
3-methylcytidine	Nucleotide	Pyrimidine Metabolism, Cytidine containing	-0.870796	1.16881e-07
orotidine	Nucleotide	Pyrimidine Metabolism, Orotate containing	1.14927	7.07097e-13
orotate	Nucleotide	Pyrimidine Metabolism, Orotate containing	1.3419	8.2661e-18
thymine	Nucleotide	Pyrimidine Metabolism, Thymine containing	-1.09268	3.26137e-11
2'-deoxyuridine	Nucleotide	Pyrimidine Metabolism, Uracil containing	-1.17609	1.22032e-13
3-(3-amino-3-carboxypropyl)uridine	Nucleotide	Pyrimidine Metabolism, Uracil containing	0.791111	3.29012e-06
5-methyluridine (ribothymidine)	Nucleotide	Pyrimidine Metabolism, Uracil containing	-1.20406	6.04203e-14
uridine	Nucleotide	Pyrimidine Metabolism, Uracil containing	-1.1418	2.18406e-12
phenylacetylalanine	Peptide	Acetylated Peptides	1.04581	1.76864e-10
valylglycine	Peptide	Dipeptide	-1.12911	2.21292e-12
isoleucylglycine	Peptide	Dipeptide	-0.98587	2.32014e-09
leucylglycine	Peptide	Dipeptide	-1.46079	2.5868e-22
phenylalanylalanine	Peptide	Dipeptide	-1.31075	8.74794e-17
glycylvaline	Peptide	Dipeptide	-0.959776	1.13197e-08
gamma-glutamyltryptophan	Peptide	Gamma-glutamyl Amino Acid	1.53897	6.9455e-26
gamma-glutamylglutamate	Peptide	Gamma-glutamyl Amino Acid	1.21698	3.35937e-14
gamma-glutamyl-epsilon-lysine	Peptide	Gamma-glutamyl Amino Acid	0.80017	2.3939e-06
gamma-glutamylleucine	Peptide	Gamma-glutamyl Amino Acid	1.35475	5.3096e-18
gamma-glutamylthreonine	Peptide	Gamma-glutamyl Amino Acid	1.05192	2.55404e-10
gamma-glutamylvaline	Peptide	Gamma-glutamyl Amino Acid	1.29386	3.05969e-16
gamma-glutamylphenylalanine	Peptide	Gamma-glutamyl Amino Acid	1.32194	5.55076e-17
gamma-glutamyltyrosine	Peptide	Gamma-glutamyl Amino Acid	1.46684	5.58779e-22
gamma-glutamyl-alpha-lysine	Peptide	Gamma-glutamyl Amino Acid	1.16626	9.33034e-13
gamma-glutamylisoleucine	Peptide	Gamma-glutamyl Amino Acid	1.20402	1.31188e-13
4-methylcatechol sulfate	Xenobiotics	Benzoate Metabolism	-1.03329	5.25494e-11
3-(4-hydroxyphenyl)propionate	Xenobiotics	Benzoate Metabolism	-0.793884	2.16746e-06
4-ethylcatechol sulfate	Xenobiotics	Benzoate Metabolism	-1.04613	1.02703e-10
4-ethylphenol glucuronide	Xenobiotics	Benzoate Metabolism	-0.895909	4.22488e-08
catechol sulfate	Xenobiotics	Benzoate Metabolism	-0.80491	1.7794e-06
3-(3-hydroxyphenyl)propionate sulfate	Xenobiotics	Benzoate Metabolism	-0.798296	1.19852e-06
hippurate	Xenobiotics	Benzoate Metabolism	-1.2124	2.90104e-14
3-phenylpropionate (hydrocinnamate)	Xenobiotics	Benzoate Metabolism	-1.68275	1.78439e-33
p-hydroxybenzaldehyde	Xenobiotics	Benzoate Metabolism	0.960696	3.59326e-09
4-acetylphenyl sulfate	Xenobiotics	Benzoate Metabolism	-0.765492	5.90266e-06
4-vinylphenol sulfate	Xenobiotics	Benzoate Metabolism	-0.881721	1.44595e-07
3-hydroxybenzoate	Xenobiotics	Benzoate Metabolism	-0.712258	3.30099e-05
3-(3-hydroxyphenyl)propionate	Xenobiotics	Benzoate Metabolism	-0.857026	4.09296e-07
4-allylcatechol sulfate	Xenobiotics	Benzoate Metabolism	-0.880951	2.0518e-07
3-(2-hydroxyphenyl)propionate	Xenobiotics	Benzoate Metabolism	-0.738963	1.89697e-05
benzoate	Xenobiotics	Benzoate Metabolism	-1.54822	1.63713e-25
4-ethylphenyl sulfate	Xenobiotics	Benzoate Metabolism	-0.893545	9.42418e-08
phenylpropionylglycine	Xenobiotics	Benzoate Metabolism	-0.911118	3.55361e-08
perfluorooctanesulfonate (PFOS)	Xenobiotics	Chemical	-0.609738	5.05778e-05
iminodiacetate (IDA)	Xenobiotics	Chemical	-1.0183	2.79439e-10
O-sulfo-L-tyrosine	Xenobiotics	Chemical	1.09621	1.27709e-11
sulfate	Xenobiotics	Chemical	-0.696833	4.67005e-05
EDTA	Xenobiotics	Chemical	-0.752279	9.91427e-06
4-chlorobenzoic acid	Xenobiotics	Chemical	-0.822264	1.6717e-06
hydroquinone sulfate	Xenobiotics	Drug - Topical Agents	-1.19265	2.26934e-14
histidine betaine (hercynine)	Xenobiotics	Food Component/Plant	-0.709553	7.3506e-06
2-aminophenol sulfate	Xenobiotics	Food Component/Plant	-1.10518	8.77296e-13
2-keto-3-deoxy-gluconate	Xenobiotics	Food Component/Plant	0.7864	2.06832e-06
cinnamate	Xenobiotics	Food Component/Plant	-1.36424	7.92015e-19
tartarate	Xenobiotics	Food Component/Plant	-0.75547	6.13388e-06
4-acetylcatechol sulfate (1)	Xenobiotics	Food Component/Plant	-1.1223	1.86833e-12
3-indoleglyoxylic acid	Xenobiotics	Food Component/Plant	-0.747315	1.32936e-05
4-allylphenol sulfate	Xenobiotics	Food Component/Plant	-0.896785	7.59479e-08
X - 21842			-1.00843	1.20627e-11
X - 23026			1.34147	1.19185e-19
X - 22162			-0.717267	1.16565e-05
X - 23518			-1.09793	1.14597e-12
X - 11852			-0.925149	1.34228e-08
X - 23639			-1.13176	5.14146e-13
X - 22509			-0.747585	7.72162e-06
X - 23587			0.93419	1.8788e-08
X - 24699			1.20573	4.39524e-14
X - 12544			-0.880867	1.30666e-07
X - 21353			1.42887	4.26029e-21
X - 22776			-1.48636	2.4486e-23
X - 26035			1.1346	2.68631e-12
X - 25957			-0.936052	1.47333e-08
X - 25516			-0.927378	3.01922e-08
X - 16580			1.61566	4.97936e-29
X - 19141			0.739215	1.52314e-05
X - 25422			0.742186	9.46791e-06
X - 26097			-0.953835	1.11609e-08
X - 12822			0.699244	4.52729e-05
X - 23782			1.13579	3.72833e-12
X - 15461			0.914107	4.13404e-08
X - 16576			-0.981872	2.15782e-09
X - 17367			-1.27997	8.47531e-16
X - 14056			1.65579	9.64321e-32
X - 17335			1.43634	9.13557e-21
X - 12726			-0.902521	7.86808e-08
X - 25265			-1.15338	1.55053e-12
X - 13835			0.813406	9.7348e-07
X - 24548			1.52155	5.03464e-25
X - 21796			0.895115	1.15529e-07
X - 16938			-1.15237	1.60369e-12
X - 25519			-0.948937	3.70458e-09
X - 22802			-0.814242	1.05921e-06
X - 12101			0.821184	1.4184e-06
X - 21351			-1.19921	4.54214e-14
X - 24952			-0.789925	3.84391e-06
X - 24243			-1.06701	6.99854e-11
X - 12214			-1.02645	5.15456e-10
X - 12104			-0.778603	5.01288e-06
X - 23593			-0.998587	1.23075e-09
X - 24736			-1.1007	7.21861e-12
X - 23890			-0.898337	7.72264e-08
X - 13553			1.5467	3.59159e-25
X - 21607			0.806424	2.38555e-06
X - 24608			-1.00383	1.99779e-09
X - 21928			0.88527	1.6916e-07
X - 15666			-1.21073	6.33598e-14
X - 19438			1.34642	7.69089e-18
X - 11787			-1.20735	4.00682e-14
X - 13684			1.4823	3.61715e-23
X - 25518			1.64181	3.08128e-30
X - 25509			1.12814	4.61362e-12
X - 17325			-1.44073	3.52162e-21
X - 24295			1.67335	4.53492e-32
X - 25802			-1.20937	7.58914e-14
X - 24435			-1.32174	2.87241e-17
