# Supplementary material for: Metabolic Predictors of Equine Performance in Endurance Racing
Source: Metabolites. 2021 Jan 31;11(2):82. doi: 10.3390/metabo11020082 (PMC7912089; doi:10.3390/metabo11020082)
Supplement: Supplementary file 1 [file metabolites-11-00082-s001.zip › SupplementaryTabele4.xlsx]

## Sheet: Sheet1
BIOCHEMICAL	SUPER PATHWAY	SUB PATHWAY	effect.FINISHED	p.FINISHED
creatinine	Amino Acid	Creatine Metabolism	-0.529817	0.021236
creatine	Amino Acid	Creatine Metabolism	0.402397	0.0392278
carboxyethyl-GABA	Amino Acid	Glutamate Metabolism	0.512207	0.0097483
threonine	Amino Acid	Glycine, Serine and Threonine Metabolism	0.546775	0.0398276
imidazole propionate	Amino Acid	Histidine Metabolism	0.38524	0.00554809
1-carboxyethylvaline	Amino Acid	Leucine, Isoleucine and Valine Metabolism	0.513304	0.00112327
1-carboxyethylisoleucine	Amino Acid	Leucine, Isoleucine and Valine Metabolism	0.497589	0.00932485
ethylmalonate	Amino Acid	Leucine, Isoleucine and Valine Metabolism	-0.321495	0.0103963
1-carboxyethylleucine	Amino Acid	Leucine, Isoleucine and Valine Metabolism	0.332839	0.0145571
alpha-hydroxyisovalerate	Amino Acid	Leucine, Isoleucine and Valine Metabolism	0.629193	0.016357
beta-hydroxyisovalerate	Amino Acid	Leucine, Isoleucine and Valine Metabolism	0.6152	0.0259999
N-acetylleucine	Amino Acid	Leucine, Isoleucine and Valine Metabolism	0.546153	0.0370913
2-hydroxy-3-methylvalerate	Amino Acid	Leucine, Isoleucine and Valine Metabolism	0.484602	0.0373096
valine	Amino Acid	Leucine, Isoleucine and Valine Metabolism	0.457888	0.0416957
pipecolate	Amino Acid	Lysine Metabolism	0.497556	0.00722432
N6-methyllysine	Amino Acid	Lysine Metabolism	0.322666	0.028755
5-methylthioribose	Amino Acid	Methionine, Cysteine, SAM and Taurine Metabolism	-0.360119	0.00793249
S-methylmethionine	Amino Acid	Methionine, Cysteine, SAM and Taurine Metabolism	0.680905	0.010356
4-hydroxyphenylacetate	Amino Acid	Phenylalanine Metabolism	0.465076	0.0270898
7-hydroxyindole sulfate	Amino Acid	Tryptophan Metabolism	0.615479	0.00894632
3-indoxyl sulfate	Amino Acid	Tryptophan Metabolism	0.663983	0.0189388
picolinate	Amino Acid	Tryptophan Metabolism	0.482535	0.0319166
N-formylanthranilic acid	Amino Acid	Tryptophan Metabolism	0.402632	0.0406525
vanillactate	Amino Acid	Tyrosine Metabolism	0.586169	0.0111874
homocitrulline	Amino Acid	Urea cycle; Arginine and Proline Metabolism	0.507257	0.0289574
proline	Amino Acid	Urea cycle; Arginine and Proline Metabolism	0.316279	0.0301655
citrulline	Amino Acid	Urea cycle; Arginine and Proline Metabolism	0.294209	0.0469423
nicotinamide N-oxide	Cofactors and Vitamins	Nicotinate and Nicotinamide Metabolism	-0.591171	0.0110402
nicotinamide	Cofactors and Vitamins	Nicotinate and Nicotinamide Metabolism	-0.597944	0.0257937
oleoyl ethanolamide	Lipid	Endocannabinoid	-0.562297	0.00725903
stearoylcholine	Lipid	Fatty Acid Metabolism (Acyl Choline)	-0.458895	0.0156905
malonate	Lipid	Fatty Acid Synthesis	-0.46683	0.0498102
dodecadienoate (12:2)	Lipid	Fatty Acid, Dicarboxylate	-0.649073	0.0496242
2R,3R-dihydroxybutyrate	Lipid	Fatty Acid, Dihydroxy	0.344982	0.019212
2-hydroxystearate	Lipid	Fatty Acid, Monohydroxy	-0.643653	0.000646034
3-hydroxyhexanoate	Lipid	Fatty Acid, Monohydroxy	-0.560418	0.00251052
2-hydroxypalmitate	Lipid	Fatty Acid, Monohydroxy	-0.718348	0.00533236
2-hydroxybehenate	Lipid	Fatty Acid, Monohydroxy	-0.62935	0.0176165
2-hydroxyarachidate	Lipid	Fatty Acid, Monohydroxy	-0.595829	0.0216044
10-nonadecenoate (19:1n9)	Lipid	Long Chain Monounsaturated Fatty Acid	-0.381648	0.0288409
eicosenoate (20:1n9 or 1n11)	Lipid	Long Chain Monounsaturated Fatty Acid	-0.345612	0.033286
tetradecadienoate (14:2)	Lipid	Long Chain Polyunsaturated Fatty Acid (n3 and n6)	-0.865073	0.00805888
dihomolinoleate (20:2n6)	Lipid	Long Chain Polyunsaturated Fatty Acid (n3 and n6)	-0.443514	0.016424
arachidonate (20:4n6)	Lipid	Long Chain Polyunsaturated Fatty Acid (n3 and n6)	-0.609382	0.0190688
dihomolinolenate (20:3n3 or 3n6)	Lipid	Long Chain Polyunsaturated Fatty Acid (n3 and n6)	-0.408511	0.0227827
docosapentaenoate (DPA; 22:5n3)	Lipid	Long Chain Polyunsaturated Fatty Acid (n3 and n6)	-0.418063	0.0259143
docosadienoate (22:2n6)	Lipid	Long Chain Polyunsaturated Fatty Acid (n3 and n6)	-0.329787	0.0435459
nonadecanoate (19:0)	Lipid	Long Chain Saturated Fatty Acid	-0.743038	0.00161014
margarate (17:0)	Lipid	Long Chain Saturated Fatty Acid	-0.44864	0.0112202
stearate (18:0)	Lipid	Long Chain Saturated Fatty Acid	-0.585096	0.0121239
1-palmitoleoyl-GPC (16:1)	Lipid	Lysophospholipid	-0.402804	0.0370216
caprylate (8:0)	Lipid	Medium Chain Fatty Acid	-0.638427	0.0321164
1-linoleoylglycerol (18:2)	Lipid	Monoacylglycerol	-0.583722	0.00787913
sphingomyelin (d18:2/16:0, d18:1/16:1)	Lipid	Sphingomyelins	-0.507829	0.0304908
3-methylcytidine	Nucleotide	Pyrimidine Metabolism, Cytidine containing	-0.573706	0.00975946
orotate	Nucleotide	Pyrimidine Metabolism, Orotate containing	-0.327966	0.046636
bilirubin degradation product, C16H18N2O5 (4)	Partially Characterized Molecules	Partially Characterized Molecules	-0.652874	0.0266188
bilirubin degradation product, C16H18N2O5 (1)	Partially Characterized Molecules	Partially Characterized Molecules	-0.627273	0.0309115
bilirubin degradation product, C17H20N2O5 (2)	Partially Characterized Molecules	Partially Characterized Molecules	-0.597523	0.0362692
bilirubin degradation product, C17H18N2O4 (3)	Partially Characterized Molecules	Partially Characterized Molecules	-0.543656	0.0427127
bilirubin degradation product, C16H18N2O5 (2)	Partially Characterized Molecules	Partially Characterized Molecules	-0.603704	0.0430043
bilirubin degradation product, C17H18N2O4 (2)	Partially Characterized Molecules	Partially Characterized Molecules	-0.541639	0.0436995
bilirubin degradation product, C16H18N2O5 (3)	Partially Characterized Molecules	Partially Characterized Molecules	-0.582954	0.044948
4-hydroxyphenylacetylglycine	Peptide	Acetylated Peptides	0.471853	0.0473234
gamma-glutamylvaline	Peptide	Gamma-glutamyl Amino Acid	0.4864	0.00767684
gamma-glutamylisoleucine	Peptide	Gamma-glutamyl Amino Acid	0.399534	0.0208304
2-hydroxyhippurate (salicylurate)	Xenobiotics	Benzoate Metabolism	0.518465	0.0354465
ectoine	Xenobiotics	Chemical	-0.684318	0.00970474
6-hydroxyindole sulfate	Xenobiotics	Chemical	0.666768	0.0158854
perfluorooctanesulfonate (PFOS)	Xenobiotics	Chemical	0.47916	0.0210012
ferulic acid 4-sulfate	Xenobiotics	Food Component/Plant	0.796235	0.00102603
4-hydroxycinnamate	Xenobiotics	Food Component/Plant	0.861855	0.00312314
methyl indole-3-acetate	Xenobiotics	Food Component/Plant	0.684125	0.00368626
vanillic acid glycine	Xenobiotics	Food Component/Plant	0.546619	0.0102273
3-hydroxycinnamate sulfate	Xenobiotics	Food Component/Plant	0.63707	0.0205272
homostachydrine	Xenobiotics	Food Component/Plant	0.491602	0.0445954
X - 23518			0.655868	0.00160613
X - 13684			0.427432	0.0165258
X - 21796			-0.603581	0.0180187
X - 21353			-0.456634	0.0185949
X - 21607			-0.601135	0.0279905
X - 24456			0.453373	0.0334966
X - 25948			-0.51272	0.0342641
X - 23739			0.526309	0.0416923
X - 25509			-0.329365	0.0455332
X - 25455			-0.540496	0.0470509
X - 23593			0.503699	0.0483547
