# Supplementary material for: Metabolic Predictors of Equine Performance in Endurance Racing
Source: Metabolites. 2021 Jan 31;11(2):82. doi: 10.3390/metabo11020082 (PMC7912089; doi:10.3390/metabo11020082)
Supplement: Supplementary file 1 [file metabolites-11-00082-s001.zip › SupplementaryTabele5.xlsx]

## Sheet: Sheet1
BIOCHEMICAL	Estimate(Meta)	Std. Error(Meta)	z value(Meta)	Pr(>|z|)(Meta)
1-carboxyethylvaline	1.85927	0.628178	2.95978	0.00307863
ethylmalonate	-2.3905	0.866509	-2.75877	0.0058019
X - 23518	1.10829	0.406233	2.7282	0.00636801
ferulic acid 4-sulfate	0.92866	0.34087	2.72438	0.00644223
pipecolate	1.2234	0.449811	2.71981	0.00653191
2-hydroxystearate	-1.13806	0.419935	-2.71009	0.0067265
nonadecanoate (19:0)	-1.02812	0.387894	-2.65052	0.00803676
4-hydroxycinnamate	0.722129	0.273368	2.6416	0.0082516
imidazole propionate	2.14989	0.816079	2.63441	0.00842839
5-methylthioribose	-2.24579	0.883291	-2.54253	0.0110054
tetradecadienoate (14:2)*	-0.623515	0.246979	-2.52457	0.011584
ectoine	-0.72528	0.291909	-2.48461	0.0129693
3-hydroxyhexanoate	-1.34163	0.545705	-2.45852	0.0139512
stearate (18:0)	-0.843436	0.346799	-2.43206	0.0150134
X - 13684	1.16551	0.480887	2.42366	0.015365
1-carboxyethylleucine	1.75273	0.72547	2.41599	0.0156923
margarate (17:0)	-1.10739	0.458604	-2.4147	0.0157484
methyl indole-3-acetate	0.770428	0.323831	2.3791	0.017355
7-hydroxyindole sulfate	0.792756	0.333852	2.37457	0.0175693
3-methylcytidine	-0.90381	0.38144	-2.36947	0.0178138
gamma-glutamylvaline	1.12318	0.475657	2.36131	0.0182105
1-linoleoylglycerol (18:2)	-0.955569	0.406075	-2.35318	0.0186134
alpha-hydroxyisovalerate	0.698331	0.298619	2.33853	0.0193596
1-carboxyethylisoleucine	1.09274	0.468125	2.33428	0.0195811
nicotinamide N-oxide	-0.801835	0.34525	-2.32248	0.0202073
S-methylmethionine	0.740297	0.319757	2.31519	0.0206026
creatinine	-0.794919	0.345065	-2.30368	0.0212406
oleoyl ethanolamide	-0.870216	0.380555	-2.2867	0.0222133
X - 24456	0.869174	0.380655	2.28336	0.0224089
stearoylcholine*	-0.987684	0.432813	-2.28201	0.0224886
vanillic acid glycine	0.893561	0.393517	2.27071	0.0231648
X - 21353	-0.950503	0.422398	-2.25025	0.024433
dihomolinoleate (20:2n6)	-0.939228	0.419897	-2.2368	0.0252991
beta-hydroxyisovalerate	0.885766	0.40007	2.21403	0.0268267
carboxyethyl-GABA	1.07529	0.486954	2.20819	0.0272312
X - 21796	-0.728112	0.331524	-2.19625	0.0280738
3-indoxyl sulfate	0.806956	0.369292	2.18515	0.0288782
bilirubin degradation product, C16H18N2O5 (4)	-0.606616	0.279622	-2.16941	0.0300515
X - 25509	-1.34443	0.620834	-2.16552	0.0303476
malonate	-0.680286	0.314451	-2.16341	0.0305101
6-hydroxyindole sulfate	0.786669	0.364022	2.16105	0.0306914
perfluorooctanesulfonate (PFOS)	0.739822	0.347895	2.12656	0.0334562
X - 26097	0.915457	0.430849	2.12477	0.0336055
2-hydroxypalmitate	-0.616212	0.290941	-2.118	0.0341751
1-methylhypoxanthine	-0.651613	0.309002	-2.10876	0.0349651
valine	0.807045	0.38289	2.10777	0.0350507
10-nonadecenoate (19:1n9)	-0.96773	0.460394	-2.10196	0.0355567
caprylate (8:0)	-0.557558	0.265674	-2.09865	0.0358473
2R,3R-dihydroxybutyrate	1.14539	0.548338	2.08884	0.0367225
